# Supplementary material for: (±)-1,2-Bis(N′-benzoyl­thio­ureido)cyclo­hexa­ne
Source: Acta Crystallogr Sect E Struct Rep Online. 2011 Apr 29;67(Pt 5):o1256. doi: 10.1107/S1600536811014991 (PMC3089146; doi:10.1107/S1600536811014991)
Supplement: Supplementary file 1 [file e-67-o1256-sup1.cif]

##############################################################################
#                                                                            #
# This CIF contains the data in a paper accepted for publication in          #
# Acta Crystallographica Section E. It conforms to the requirements of       #
# Notes for Authors for Acta Crystallographica Section E, and has been       #
# peer reviewed under the auspices of the IUCr Commission on Journals.       #
#                                                                            #
# Full details of the Crystallographic Information File format               #
# are given in the paper "The Crystallographic Information File (CIF):       #
# a New Standard Archive File for Crystallography" by S. R. Hall, F. H.      #
# Allen and I. D. Brown [Acta Cryst. (1991), A47, 655-685].                  #
#                                                                            #
# The current version of the core CIF dictionary is obtainable from          #
# ftp://ftp.iucr.org/pub/cif_core.dic.                                       #
#                                                                            #
# Software is freely available for graphical display of the structure(s)     #
# in this CIF. For information consult the CIF software page                 #
# http://www.iucr.org/resources/cif/software.                                #
#                                                                            #
# This file may be used for bona fide research purposes within the           #
# scientific community so long as proper attribution is given to the journal # 
# article from which it was obtained.                                        #
#                                                                            #
##############################################################################
data_global
_audit_creation_method     'form.cif (version 2.0)'
_journal_data_validation_number     ?
_journal_date_recd_electronic     2011-04-04
_journal_date_accepted     2011-04-21
_journal_name_full     'Acta Crystallographica, Section E'
_journal_year     2011
_journal_volume     67
_journal_issue      5
_journal_page_first     o1256
_journal_page_last     o1256
_journal_paper_category     QO
_journal_coeditor_code     DN2675
_publ_contact_author_name     'Bohari M Yamin'
_publ_contact_author_address
;
      School of Chemical Sciences and Food Technology
      Universiti  Kebangsaan Malaysia
      UKM 43500 Bangi Selangor. Malaysia
;
_publ_contact_author_email     'bohari@ukm.my'
_publ_contact_author_fax     '6 03 89212410 '
_publ_contact_author_phone     '6 03 89213880'
_publ_section_title
;
(+-)-1,2-Bis(<i>N</i>'-benzoylthioureido)cyclohexane
;
loop_
    _publ_author_name
    _publ_author_footnote
    _publ_author_address
    'Jumal, Juliana' ?
;
Faculty of Science and Technology
Universiti  Sains Islam Malaysia
71800 Nilai N. Sembilan
Malaysia
;
    'Ibrahim, Abdul Razak' ?
;
X-ray Crystallography Unit
School of Physics
Universiti  Sains Malaysia
USM 11800, Penang
Malaysia
;
    'Yamin, Bohari M.' ?
;
School of Chemical Sciences and Food Technology
Universiti  Kebangsaan Malaysia
UKM 43500, Bangi Selangor
Malaysia
;
data_I
_audit_creation_method     SHELXL-97
_chemical_name_systematic
;
(+-)-1-Benzoyl-3-[2-(<i>N</i>'-benzoylthioureido)cyclohexyl]thiourea
;
_chemical_name_common
;
(+-)-1,2-Bis(<i>N</i>'-benzoylthioureido)cyclohexane
;
_chemical_formula_moiety     'C22 H24 N4 O2 S2'
_chemical_formula_sum     'C22 H24 N4 O2 S2'
_chemical_formula_iupac     'C22 H24 N4 O2 S2'
_chemical_formula_weight     440.57
_chemical_melting_point_gt     495.3
_chemical_melting_point_lt     497.3
_symmetry_cell_setting     monoclinic
_symmetry_space_group_name_H-M     'C 2/c'
_symmetry_space_group_name_Hall     '-C 2yc'
loop_
    _symmetry_equiv_pos_as_xyz
    'x, y, z'
    '-x, y, -z+1/2'
    'x+1/2, y+1/2, z'
    '-x+1/2, y+1/2, -z+1/2'
    '-x, -y, -z'
    'x, -y, z-1/2'
    '-x+1/2, -y+1/2, -z'
    'x+1/2, -y+1/2, z-1/2'
_cell_length_a     19.725(6)
_cell_length_b     11.054(3)
_cell_length_c     20.700(5)
_cell_angle_alpha     90.00
_cell_angle_beta     91.252(9)
_cell_angle_gamma     90.00
_cell_volume     4512(2)
_cell_formula_units_Z     8
_cell_measurement_reflns_used     4375
_cell_measurement_theta_min     1.97
_cell_measurement_theta_max     25.2
_cell_measurement_temperature     298(2)
_exptl_crystal_description     block
_exptl_crystal_colour     colourless
_exptl_crystal_size_max     0.45
_exptl_crystal_size_mid     0.39
_exptl_crystal_size_min     0.20
_exptl_crystal_density_diffrn     1.297
_exptl_crystal_density_meas     ?
_exptl_crystal_density_method     'not measured'
_exptl_crystal_F_000     1856
_exptl_absorpt_coefficient_mu     0.262
_exptl_absorpt_correction_type     multi-scan
_exptl_absorpt_process_details     '(SADABS; Bruker, 2000)'
_exptl_absorpt_correction_T_min     0.8914
_exptl_absorpt_correction_T_max     0.9495
_exptl_special_details
;
;
_diffrn_ambient_temperature     298(2)
_diffrn_radiation_type     MoK\a
_diffrn_radiation_wavelength     0.71073
_diffrn_radiation_source     'fine-focus sealed tube'
_diffrn_radiation_monochromator     graphite
_diffrn_measurement_device_type
;
Bruker SMART APEX CCD area-detector
;
_diffrn_measurement_method     \w
_diffrn_detector_area_resol_mean     83.66
_diffrn_reflns_number     16892
_diffrn_reflns_av_R_equivalents     0.0432
_diffrn_reflns_av_sigmaI/netI     0.0418
_diffrn_reflns_theta_min     1.97
_diffrn_reflns_theta_max     25.50
_diffrn_reflns_theta_full     25.50
_diffrn_measured_fraction_theta_max     0.999
_diffrn_measured_fraction_theta_full     0.999
_diffrn_reflns_limit_h_min     -23
_diffrn_reflns_limit_h_max     23
_diffrn_reflns_limit_k_min     -13
_diffrn_reflns_limit_k_max     13
_diffrn_reflns_limit_l_min     -24
_diffrn_reflns_limit_l_max     25
_diffrn_standards_number     0
_diffrn_standards_interval_count     0
_diffrn_standards_interval_time     0
_diffrn_standards_decay_%     0
_refine_special_details
;
Refinement of <i>F</i>^2^ against ALL reflections. The weighted <i>R</i>-factor
<i>wR</i> and goodness of fit <i>S</i> are based on <i>F</i>^2^, conventional
<i>R</i>-factors <i>R</i> are based on <i>F</i>, with <i>F</i> set to zero for
negative <i>F</i>^2^. The threshold expression of <i>F</i>^2^ >
\s(<i>F</i>^2^) is used only for calculating <i>R</i>-factors(gt) <i>etc</i>.
and is not relevant to the choice of reflections for refinement.
<i>R</i>-factors based on <i>F</i>^2^ are statistically about twice as large
as those based on <i>F</i>, and <i>R</i>- factors based on ALL data will be
even larger.
;
_reflns_number_total     4212
_reflns_number_gt     3334
_reflns_threshold_expression     I>2\s(I)
_refine_ls_structure_factor_coef     Fsqd
_refine_ls_matrix_type     full
_refine_ls_R_factor_all     0.0834
_refine_ls_R_factor_gt     0.0624
_refine_ls_wR_factor_gt     0.1363
_refine_ls_wR_factor_ref     0.1454
_refine_ls_goodness_of_fit_ref     1.107
_refine_ls_restrained_S_all     1.107
_refine_ls_number_reflns     4212
_refine_ls_number_parameters     272
_refine_ls_number_restraints     0
_refine_ls_hydrogen_treatment     constr
_refine_ls_weighting_scheme     calc
_refine_ls_weighting_details
         'calc w=1/[\s^2^(Fo^2^)+(0.0596P)^2^+4.3773P] where P=(Fo^2^+2Fc^2^)/3'
_atom_sites_solution_hydrogens     geom
_atom_sites_solution_primary     direct
_atom_sites_solution_secondary     difmap
_refine_ls_shift/su_max     0.001
_refine_ls_shift/su_mean     0.000
_refine_diff_density_max     0.369
_refine_diff_density_min     -0.207
_refine_ls_extinction_method     none
_refine_ls_extinction_coef     ?
loop_
    _atom_type_symbol
    _atom_type_description
    _atom_type_scat_dispersion_real
    _atom_type_scat_dispersion_imag
    _atom_type_scat_source
    'C' 'C' 0.0033 0.0016
                         'International Tables Vol C Tables 4.2.6.8 and 6.1.1.4'
    'H' 'H' 0.0000 0.0000
                         'International Tables Vol C Tables 4.2.6.8 and 6.1.1.4'
    'N' 'N' 0.0061 0.0033
                         'International Tables Vol C Tables 4.2.6.8 and 6.1.1.4'
    'O' 'O' 0.0106 0.0060
                         'International Tables Vol C Tables 4.2.6.8 and 6.1.1.4'
    'S' 'S' 0.1246 0.1234
                         'International Tables Vol C Tables 4.2.6.8 and 6.1.1.4'
_computing_data_collection     'SMART (Bruker, 2000)'
_computing_cell_refinement     'SAINT (Bruker, 2000)'
_computing_data_reduction     'SAINT (Bruker, 2000)'
_computing_structure_solution     'SHELXTL (Sheldrick, 2008)'
_computing_structure_refinement     'SHELXTL (Sheldrick, 2008)'
_computing_molecular_graphics
;
ORTEPIII (Burnett & Johnson, 1996), ORTEP-3 for Windows (Farrugia,
1997) and
PLATON (Spek, 2009)
;
_computing_publication_material
;
SHELXTL (Sheldrick, 2008), PARST (Nardelli, 1995) and PLATON
(Spek, 2009)
;
loop_
    _atom_site_type_symbol
    _atom_site_label
    _atom_site_fract_x
    _atom_site_fract_y
    _atom_site_fract_z
    _atom_site_U_iso_or_equiv
    _atom_site_adp_type
    _atom_site_calc_flag
    _atom_site_refinement_flags
    _atom_site_occupancy
    _atom_site_symmetry_multiplicity
    _atom_site_disorder_assembly
    _atom_site_disorder_group
    S S1 0.02397(4) 0.38387(8) 0.42308(5) 0.0633(3) Uani d . 1 1 . .
    S S2 0.02746(4) 0.92533(8) 0.41333(4) 0.0586(3) Uani d . 1 1 . .
    O O1 -0.09838(10) 0.7174(2) 0.36607(12) 0.0702(7) Uani d . 1 1 . .
    O O2 0.14844(9) 0.71111(18) 0.56241(9) 0.0492(5) Uani d . 1 1 . .
    N N1 -0.07970(10) 0.5330(2) 0.41058(11) 0.0468(6) Uani d . 1 1 . .
    H H1A -0.1004 0.4730 0.4279 0.056 Uiso calc R 1 1 . .
    N N2 0.02222(10) 0.6069(2) 0.37479(11) 0.0454(6) Uani d . 1 1 . .
    H H2A 0.0001 0.6723 0.3664 0.054 Uiso calc R 1 1 . .
    N N3 0.12087(11) 0.7590(2) 0.43944(10) 0.0450(6) Uani d . 1 1 . .
    H H3A 0.1456 0.7217 0.4678 0.054 Uiso calc R 1 1 . .
    N N4 0.08148(11) 0.86601(19) 0.52667(10) 0.0410(5) Uani d . 1 1 . .
    H H4A 0.0591 0.9281 0.5394 0.049 Uiso calc R 1 1 . .
    C C1 -0.21028(19) 0.5515(3) 0.4688(2) 0.0898(13) Uani d . 1 1 . .
    H H1B -0.1791 0.4990 0.4881 0.108 Uiso calc R 1 1 . .
    C C2 -0.2756(2) 0.5544(4) 0.4898(3) 0.124(2) Uani d . 1 1 . .
    H H2B -0.2884 0.5035 0.5231 0.149 Uiso calc R 1 1 . .
    C C3 -0.32249(19) 0.6311(5) 0.4623(3) 0.1007(17) Uani d . 1 1 . .
    H H3B -0.3668 0.6324 0.4767 0.121 Uiso calc R 1 1 . .
    C C4 -0.3036(2) 0.7045(5) 0.4142(2) 0.1030(17) Uani d . 1 1 . .
    H H4B -0.3352 0.7564 0.3951 0.124 Uiso calc R 1 1 . .
    C C5 -0.23709(17) 0.7038(4) 0.39271(18) 0.0871(13) Uani d . 1 1 . .
    H H5A -0.2245 0.7565 0.3601 0.104 Uiso calc R 1 1 . .
    C C6 -0.19050(14) 0.6265(3) 0.41907(15) 0.0523(8) Uani d . 1 1 . .
    C C7 -0.11937(14) 0.6315(3) 0.39623(14) 0.0477(7) Uani d . 1 1 . .
    C C8 -0.01047(13) 0.5160(3) 0.40108(13) 0.0440(6) Uani d . 1 1 . .
    C C9 0.09410(13) 0.6023(3) 0.35922(13) 0.0446(6) Uani d . 1 1 . .
    H H9A 0.1160 0.5420 0.3874 0.054 Uiso calc R 1 1 . .
    C C10 0.10317(15) 0.5628(3) 0.28926(15) 0.0606(8) Uani d . 1 1 . .
    H H10A 0.0819 0.4846 0.2825 0.073 Uiso calc R 1 1 . .
    H H10B 0.0810 0.6205 0.2605 0.073 Uiso calc R 1 1 . .
    C C11 0.17797(17) 0.5547(4) 0.27354(17) 0.0723(10) Uani d . 1 1 . .
    H H11A 0.1993 0.4919 0.2997 0.087 Uiso calc R 1 1 . .
    H H11B 0.1827 0.5330 0.2285 0.087 Uiso calc R 1 1 . .
    C C12 0.21279(16) 0.6735(4) 0.28648(16) 0.0701(10) Uani d . 1 1 . .
    H H12A 0.1947 0.7342 0.2570 0.084 Uiso calc R 1 1 . .
    H H12B 0.2609 0.6652 0.2786 0.084 Uiso calc R 1 1 . .
    C C13 0.20305(14) 0.7155(4) 0.35590(15) 0.0631(9) Uani d . 1 1 . .
    H H13A 0.2238 0.7944 0.3619 0.076 Uiso calc R 1 1 . .
    H H13B 0.2255 0.6594 0.3853 0.076 Uiso calc R 1 1 . .
    C C14 0.12781(12) 0.7232(3) 0.37194(12) 0.0434(6) Uani d . 1 1 . .
    H H14A 0.1061 0.7845 0.3442 0.052 Uiso calc R 1 1 . .
    C C15 0.07964(13) 0.8440(2) 0.46047(12) 0.0419(6) Uani d . 1 1 . .
    C C16 0.11438(12) 0.8012(2) 0.57403(13) 0.0398(6) Uani d . 1 1 . .
    C C17 0.10748(12) 0.8470(3) 0.64079(13) 0.0419(6) Uani d . 1 1 . .
    C C18 0.10957(15) 0.9688(3) 0.65517(14) 0.0526(7) Uani d . 1 1 . .
    H H18A 0.1143 1.0253 0.6223 0.063 Uiso calc R 1 1 . .
    C C19 0.10464(18) 1.0065(3) 0.71809(17) 0.0713(10) Uani d . 1 1 . .
    H H19A 0.1066 1.0886 0.7278 0.086 Uiso calc R 1 1 . .
    C C20 0.09689(18) 0.9240(4) 0.76659(17) 0.0742(10) Uani d . 1 1 . .
    H H20A 0.0933 0.9504 0.8090 0.089 Uiso calc R 1 1 . .
    C C21 0.09432(17) 0.8037(4) 0.75319(15) 0.0673(9) Uani d . 1 1 . .
    H H21A 0.0884 0.7482 0.7863 0.081 Uiso calc R 1 1 . .
    C C22 0.10055(15) 0.7639(3) 0.69031(14) 0.0546(8) Uani d . 1 1 . .
    H H22A 0.1001 0.6815 0.6813 0.065 Uiso calc R 1 1 . .
loop_
    _atom_site_aniso_label
    _atom_site_aniso_U_11
    _atom_site_aniso_U_22
    _atom_site_aniso_U_33
    _atom_site_aniso_U_12
    _atom_site_aniso_U_13
    _atom_site_aniso_U_23
    S1 0.0446(4) 0.0520(5) 0.0936(7) 0.0080(3) 0.0057(4) 0.0092(4)
    S2 0.0634(5) 0.0719(6) 0.0406(4) 0.0246(4) 0.0012(3) 0.0038(4)
    O1 0.0475(12) 0.0653(15) 0.0982(18) 0.0125(11) 0.0131(12) 0.0236(13)
    O2 0.0491(11) 0.0522(12) 0.0463(11) 0.0115(9) -0.0001(9) -0.0018(9)
    N1 0.0325(11) 0.0479(13) 0.0602(15) 0.0014(10) 0.0076(10) 0.0023(11)
    N2 0.0320(11) 0.0500(13) 0.0544(14) 0.0050(10) 0.0054(10) 0.0016(11)
    N3 0.0399(12) 0.0545(14) 0.0405(13) 0.0060(11) 0.0009(10) -0.0002(11)
    N4 0.0438(12) 0.0408(12) 0.0387(12) 0.0064(10) 0.0041(9) 0.0007(10)
    C1 0.067(2) 0.060(2) 0.144(4) 0.0126(18) 0.050(2) 0.012(2)
    C2 0.086(3) 0.073(3) 0.217(6) 0.002(2) 0.090(4) 0.002(3)
    C3 0.045(2) 0.112(4) 0.147(5) -0.008(2) 0.030(2) -0.065(3)
    C4 0.051(2) 0.175(5) 0.083(3) 0.042(3) -0.009(2) -0.032(3)
    C5 0.053(2) 0.141(4) 0.067(2) 0.036(2) 0.0017(17) 0.002(2)
    C6 0.0376(15) 0.0555(18) 0.064(2) 0.0017(13) 0.0041(13) -0.0204(15)
    C7 0.0389(14) 0.0502(18) 0.0541(18) 0.0014(13) 0.0022(13) -0.0044(14)
    C8 0.0365(13) 0.0499(16) 0.0456(16) 0.0021(12) 0.0004(11) -0.0064(13)
    C9 0.0335(13) 0.0547(17) 0.0459(16) 0.0058(12) 0.0061(11) -0.0004(13)
    C10 0.0539(18) 0.072(2) 0.0557(19) 0.0005(16) 0.0075(14) -0.0163(16)
    C11 0.060(2) 0.100(3) 0.057(2) 0.018(2) 0.0176(16) -0.0145(19)
    C12 0.0414(16) 0.111(3) 0.059(2) 0.0034(18) 0.0204(14) -0.005(2)
    C13 0.0391(16) 0.093(3) 0.0574(19) -0.0060(16) 0.0096(13) -0.0071(18)
    C14 0.0352(13) 0.0594(18) 0.0358(14) 0.0029(12) 0.0063(11) -0.0006(13)
    C15 0.0370(13) 0.0480(16) 0.0411(15) -0.0013(12) 0.0077(11) 0.0026(13)
    C16 0.0327(13) 0.0414(15) 0.0453(15) -0.0023(11) 0.0028(11) 0.0035(12)
    C17 0.0343(13) 0.0500(16) 0.0413(15) 0.0019(12) -0.0009(11) 0.0017(13)
    C18 0.0573(17) 0.0518(18) 0.0485(17) 0.0038(14) -0.0049(13) -0.0018(14)
    C19 0.089(3) 0.064(2) 0.061(2) 0.0148(19) -0.0099(18) -0.0170(18)
    C20 0.082(2) 0.096(3) 0.0451(19) 0.016(2) 0.0042(17) -0.018(2)
    C21 0.073(2) 0.088(3) 0.0418(18) -0.0025(19) 0.0034(15) 0.0087(17)
    C22 0.0590(18) 0.0589(19) 0.0457(17) -0.0045(15) -0.0003(14) 0.0005(15)
_geom_special_details
;
All e.s.d.'s (except the e.s.d. in the dihedral angle between two l.s. planes)
are estimated using the full covariance matrix. The cell e.s.d.'s are taken
into account individually in the estimation of e.s.d.'s in distances, angles
and torsion angles; correlations between e.s.d.'s in cell parameters are only
used when they are defined by crystal symmetry. An approximate (isotropic)
treatment of cell e.s.d.'s is used for estimating e.s.d.'s involving l.s.
planes.
;
loop_
    _geom_bond_atom_site_label_1
    _geom_bond_atom_site_label_2
    _geom_bond_site_symmetry_2
    _geom_bond_distance
    _geom_bond_publ_flag
    S1 C8 . 1.670(3) ?
    S2 C15 . 1.666(3) ?
    O1 C7 . 1.215(3) ?
    O2 C16 . 1.228(3) ?
    N1 C7 . 1.370(4) ?
    N1 C8 . 1.397(3) ?
    N1 H1A . 0.8600 ?
    N2 C8 . 1.318(3) ?
    N2 C9 . 1.462(3) ?
    N2 H2A . 0.8600 ?
    N3 C15 . 1.323(3) ?
    N3 C14 . 1.462(3) ?
    N3 H3A . 0.8600 ?
    N4 C16 . 1.366(3) ?
    N4 C15 . 1.392(3) ?
    N4 H4A . 0.8600 ?
    C1 C2 . 1.369(5) ?
    C1 C6 . 1.385(5) ?
    C1 H1B . 0.9300 ?
    C2 C3 . 1.369(7) ?
    C2 H2B . 0.9300 ?
    C3 C4 . 1.342(7) ?
    C3 H3B . 0.9300 ?
    C4 C5 . 1.394(5) ?
    C4 H4B . 0.9300 ?
    C5 C6 . 1.360(5) ?
    C5 H5A . 0.9300 ?
    C6 C7 . 1.491(4) ?
    C9 C14 . 1.513(4) ?
    C9 C10 . 1.527(4) ?
    C9 H9A . 0.9800 ?
    C10 C11 . 1.521(4) ?
    C10 H10A . 0.9700 ?
    C10 H10B . 0.9700 ?
    C11 C12 . 1.504(5) ?
    C11 H11A . 0.9700 ?
    C11 H11B . 0.9700 ?
    C12 C13 . 1.526(4) ?
    C12 H12A . 0.9700 ?
    C12 H12B . 0.9700 ?
    C13 C14 . 1.530(4) ?
    C13 H13A . 0.9700 ?
    C13 H13B . 0.9700 ?
    C14 H14A . 0.9800 ?
    C16 C17 . 1.481(4) ?
    C17 C18 . 1.379(4) ?
    C17 C22 . 1.386(4) ?
    C18 C19 . 1.373(4) ?
    C18 H18A . 0.9300 ?
    C19 C20 . 1.367(5) ?
    C19 H19A . 0.9300 ?
    C20 C21 . 1.359(5) ?
    C20 H20A . 0.9300 ?
    C21 C22 . 1.382(4) ?
    C21 H21A . 0.9300 ?
    C22 H22A . 0.9300 ?
loop_
    _geom_angle_atom_site_label_1
    _geom_angle_atom_site_label_2
    _geom_angle_atom_site_label_3
    _geom_angle_site_symmetry_1
    _geom_angle_site_symmetry_3
    _geom_angle
    _geom_angle_publ_flag
    C7 N1 C8 . . 129.2(2) ?
    C7 N1 H1A . . 115.4 ?
    C8 N1 H1A . . 115.4 ?
    C8 N2 C9 . . 123.4(2) ?
    C8 N2 H2A . . 118.3 ?
    C9 N2 H2A . . 118.3 ?
    C15 N3 C14 . . 125.3(2) ?
    C15 N3 H3A . . 117.4 ?
    C14 N3 H3A . . 117.4 ?
    C16 N4 C15 . . 128.1(2) ?
    C16 N4 H4A . . 116.0 ?
    C15 N4 H4A . . 116.0 ?
    C2 C1 C6 . . 120.2(4) ?
    C2 C1 H1B . . 119.9 ?
    C6 C1 H1B . . 119.9 ?
    C1 C2 C3 . . 121.0(5) ?
    C1 C2 H2B . . 119.5 ?
    C3 C2 H2B . . 119.5 ?
    C4 C3 C2 . . 119.1(4) ?
    C4 C3 H3B . . 120.5 ?
    C2 C3 H3B . . 120.5 ?
    C3 C4 C5 . . 120.8(4) ?
    C3 C4 H4B . . 119.6 ?
    C5 C4 H4B . . 119.6 ?
    C6 C5 C4 . . 120.5(4) ?
    C6 C5 H5A . . 119.8 ?
    C4 C5 H5A . . 119.8 ?
    C5 C6 C1 . . 118.4(3) ?
    C5 C6 C7 . . 118.8(3) ?
    C1 C6 C7 . . 122.7(3) ?
    O1 C7 N1 . . 122.3(3) ?
    O1 C7 C6 . . 121.7(3) ?
    N1 C7 C6 . . 116.0(3) ?
    N2 C8 N1 . . 116.4(2) ?
    N2 C8 S1 . . 125.4(2) ?
    N1 C8 S1 . . 118.2(2) ?
    N2 C9 C14 . . 110.8(2) ?
    N2 C9 C10 . . 110.7(2) ?
    C14 C9 C10 . . 110.9(2) ?
    N2 C9 H9A . . 108.1 ?
    C14 C9 H9A . . 108.1 ?
    C10 C9 H9A . . 108.1 ?
    C11 C10 C9 . . 110.8(2) ?
    C11 C10 H10A . . 109.5 ?
    C9 C10 H10A . . 109.5 ?
    C11 C10 H10B . . 109.5 ?
    C9 C10 H10B . . 109.5 ?
    H10A C10 H10B . . 108.1 ?
    C12 C11 C10 . . 110.6(3) ?
    C12 C11 H11A . . 109.5 ?
    C10 C11 H11A . . 109.5 ?
    C12 C11 H11B . . 109.5 ?
    C10 C11 H11B . . 109.5 ?
    H11A C11 H11B . . 108.1 ?
    C11 C12 C13 . . 111.5(3) ?
    C11 C12 H12A . . 109.3 ?
    C13 C12 H12A . . 109.3 ?
    C11 C12 H12B . . 109.3 ?
    C13 C12 H12B . . 109.3 ?
    H12A C12 H12B . . 108.0 ?
    C12 C13 C14 . . 111.3(2) ?
    C12 C13 H13A . . 109.4 ?
    C14 C13 H13A . . 109.4 ?
    C12 C13 H13B . . 109.4 ?
    C14 C13 H13B . . 109.4 ?
    H13A C13 H13B . . 108.0 ?
    N3 C14 C9 . . 110.8(2) ?
    N3 C14 C13 . . 109.5(2) ?
    C9 C14 C13 . . 109.8(2) ?
    N3 C14 H14A . . 108.9 ?
    C9 C14 H14A . . 108.9 ?
    C13 C14 H14A . . 108.9 ?
    N3 C15 N4 . . 116.4(2) ?
    N3 C15 S2 . . 124.6(2) ?
    N4 C15 S2 . . 119.00(19) ?
    O2 C16 N4 . . 122.5(2) ?
    O2 C16 C17 . . 121.5(2) ?
    N4 C16 C17 . . 116.0(2) ?
    C18 C17 C22 . . 119.4(3) ?
    C18 C17 C16 . . 122.2(3) ?
    C22 C17 C16 . . 118.4(3) ?
    C19 C18 C17 . . 119.9(3) ?
    C19 C18 H18A . . 120.0 ?
    C17 C18 H18A . . 120.0 ?
    C20 C19 C18 . . 120.4(3) ?
    C20 C19 H19A . . 119.8 ?
    C18 C19 H19A . . 119.8 ?
    C21 C20 C19 . . 120.4(3) ?
    C21 C20 H20A . . 119.8 ?
    C19 C20 H20A . . 119.8 ?
    C20 C21 C22 . . 120.0(3) ?
    C20 C21 H21A . . 120.0 ?
    C22 C21 H21A . . 120.0 ?
    C21 C22 C17 . . 119.8(3) ?
    C21 C22 H22A . . 120.1 ?
    C17 C22 H22A . . 120.1 ?
loop_
    _geom_torsion_atom_site_label_1
    _geom_torsion_atom_site_label_2
    _geom_torsion_atom_site_label_3
    _geom_torsion_atom_site_label_4
    _geom_torsion_site_symmetry_1
    _geom_torsion_site_symmetry_2
    _geom_torsion_site_symmetry_3
    _geom_torsion_site_symmetry_4
    _geom_torsion
    _geom_torsion_publ_flag
    C6 C1 C2 C3 . . . . -0.2(7) ?
    C1 C2 C3 C4 . . . . -0.2(8) ?
    C2 C3 C4 C5 . . . . -0.5(7) ?
    C3 C4 C5 C6 . . . . 1.5(7) ?
    C4 C5 C6 C1 . . . . -1.8(6) ?
    C4 C5 C6 C7 . . . . -178.0(4) ?
    C2 C1 C6 C5 . . . . 1.2(6) ?
    C2 C1 C6 C7 . . . . 177.2(4) ?
    C8 N1 C7 O1 . . . . 7.3(5) ?
    C8 N1 C7 C6 . . . . -173.5(3) ?
    C5 C6 C7 O1 . . . . 16.3(5) ?
    C1 C6 C7 O1 . . . . -159.7(3) ?
    C5 C6 C7 N1 . . . . -162.9(3) ?
    C1 C6 C7 N1 . . . . 21.1(4) ?
    C9 N2 C8 N1 . . . . -177.5(2) ?
    C9 N2 C8 S1 . . . . 2.1(4) ?
    C7 N1 C8 N2 . . . . 0.2(4) ?
    C7 N1 C8 S1 . . . . -179.4(2) ?
    C8 N2 C9 C14 . . . . -143.0(3) ?
    C8 N2 C9 C10 . . . . 93.5(3) ?
    N2 C9 C10 C11 . . . . -178.4(3) ?
    C14 C9 C10 C11 . . . . 58.1(4) ?
    C9 C10 C11 C12 . . . . -56.7(4) ?
    C10 C11 C12 C13 . . . . 55.7(4) ?
    C11 C12 C13 C14 . . . . -55.7(4) ?
    C15 N3 C14 C9 . . . . -105.9(3) ?
    C15 N3 C14 C13 . . . . 132.9(3) ?
    N2 C9 C14 N3 . . . . 58.4(3) ?
    C10 C9 C14 N3 . . . . -178.2(2) ?
    N2 C9 C14 C13 . . . . 179.4(2) ?
    C10 C9 C14 C13 . . . . -57.2(3) ?
    C12 C13 C14 N3 . . . . 177.7(3) ?
    C12 C13 C14 C9 . . . . 55.9(4) ?
    C14 N3 C15 N4 . . . . -178.8(2) ?
    C14 N3 C15 S2 . . . . 0.5(4) ?
    C16 N4 C15 N3 . . . . -8.8(4) ?
    C16 N4 C15 S2 . . . . 171.9(2) ?
    C15 N4 C16 O2 . . . . 0.5(4) ?
    C15 N4 C16 C17 . . . . 179.7(2) ?
    O2 C16 C17 C18 . . . . 138.7(3) ?
    N4 C16 C17 C18 . . . . -40.5(3) ?
    O2 C16 C17 C22 . . . . -39.6(4) ?
    N4 C16 C17 C22 . . . . 141.3(3) ?
    C22 C17 C18 C19 . . . . -0.1(4) ?
    C16 C17 C18 C19 . . . . -178.4(3) ?
    C17 C18 C19 C20 . . . . -0.7(5) ?
    C18 C19 C20 C21 . . . . 0.3(5) ?
    C19 C20 C21 C22 . . . . 0.9(5) ?
    C20 C21 C22 C17 . . . . -1.8(5) ?
    C18 C17 C22 C21 . . . . 1.4(4) ?
    C16 C17 C22 C21 . . . . 179.7(3) ?
loop_
    _geom_hbond_atom_site_label_D
    _geom_hbond_atom_site_label_H
    _geom_hbond_atom_site_label_A
    _geom_hbond_site_symmetry_D
    _geom_hbond_site_symmetry_H
    _geom_hbond_site_symmetry_A
    _geom_hbond_distance_DH
    _geom_hbond_distance_HA
    _geom_hbond_distance_DA
    _geom_hbond_angle_DHA
    _geom_hbond_publ_flag
    N2 H2A O1 . . 1_555 0.86 2.01 2.677(3) 134 yes
    N3 H3A O2 . . 1_555 0.86 1.96 2.645(3) 136 yes
    N1 H1A O2 . . 5_566 0.86 2.26 3.077(3) 159 yes
    N4 H4A S2 . . 5_576 0.86 2.56 3.405(3) 166 yes
