# Supplementary material for: (±)-1,2-Bis(N′-benzoyl­thio­ureido)cyclo­hexa­ne
Source: Acta Crystallogr Sect E Struct Rep Online. 2011 Apr 29;67(Pt 5):o1256. doi: 10.1107/S1600536811014991 (PMC3089146; doi:10.1107/S1600536811014991)
Supplement: Supplementary file 2 [file e-67-o1256-Isup2.hkl]

# 
# h,k,l, Fc-squared, Fo-squared, sigma(Fo-squared) and status flag 
# 
data_I
_shelx_title ' a in C2/c' 
_shelx_refln_list_code          4 
_shelx_F_calc_maximum      389.67 
_exptl_crystal_F_000      1856.00 
_reflns_d_resolution_high  0.8255 
 
loop_ 
 _symmetry_equiv_pos_as_xyz 
 'x, y, z' 
 '-x, y, -z+1/2' 
 'x+1/2, y+1/2, z' 
 '-x+1/2, y+1/2, -z+1/2' 
 '-x, -y, -z' 
 'x, -y, z-1/2' 
 '-x+1/2, -y+1/2, -z' 
 'x+1/2, -y+1/2, z-1/2' 
 
_cell_length_a    19.7248 
_cell_length_b    11.0544 
_cell_length_c    20.6997 
_cell_angle_alpha  90.000 
_cell_angle_beta   91.252 
_cell_angle_gamma  90.000 
 
_shelx_F_squared_multiplier     1.000 
 
loop_ 
 _refln_index_h 
 _refln_index_k 
 _refln_index_l 
 _refln_F_squared_calc 
 _refln_F_squared_meas 
 _refln_F_squared_sigma 
 _refln_observed_status 
   2   0   0    30406.59    36272.33    469.52 o 
   4   0   0    50983.73    55059.29    678.73 o 
   6   0   0    21191.36    23135.27    300.69 o 
   8   0   0    14494.28    14555.91    237.59 o 
  12   0   0      581.67      584.20     88.34 o 
  14   0   0     8836.92     7863.30    189.78 o 
  16   0   0     5920.01     5595.00    161.38 o 
  18   0   0     2937.40     2702.66    113.89 o 
  20   0   0     1374.43     1370.18    189.72 o 
  22   0   0     1357.21     1236.10     89.99 o 
   1   1   0     3004.43     2968.63     47.22 o 
   3   1   0       55.81       71.84      5.51 o 
   5   1   0    28780.88    31424.36    292.58 o 
   7   1   0     1008.41      988.36     60.58 o 
   9   1   0       73.32      101.80     11.58 o 
  11   1   0      697.88      925.02     25.76 o 
  13   1   0      314.46      366.72     19.79 o 
  15   1   0      800.60      696.75     30.74 o 
  17   1   0      311.95      281.46     25.64 o 
  19   1   0      122.35      104.57     23.16 o 
  21   1   0       37.42       25.62     25.24 o 
  23   1   0       18.65      133.82     29.52 o 
   2   2   0    30550.20    33953.60    386.63 o 
   4   2   0    29715.04    33890.88    314.81 o 
   6   2   0     1795.48     2015.03     91.22 o 
   8   2   0     2617.74     2752.31     41.00 o 
  10   2   0       15.02       15.84     12.63 o 
  12   2   0     1073.41     1081.34     29.86 o 
  14   2   0      449.91      469.15     23.05 o 
  16   2   0      615.34      654.04     28.71 o 
  18   2   0       63.44       70.42     23.97 o 
  20   2   0      495.73      429.90     35.39 o 
  22   2   0        3.92       39.50     26.12 o 
   1   3   0       56.46       62.26     14.87 o 
   3   3   0       60.46       47.13     12.36 o 
   5   3   0     7753.32     7953.61    112.01 o 
   7   3   0     4854.10     4883.10     64.05 o 
   9   3   0     2284.40     2183.85     40.60 o 
  11   3   0     8668.47     8937.61    180.02 o 
  13   3   0     1907.41     1907.06     41.55 o 
  15   3   0      559.94      564.39     35.28 o 
  17   3   0      592.16      566.65     32.24 o 
  19   3   0        0.09       13.47     23.57 o 
  21   3   0       10.15       27.72     27.68 o 
  23   3   0      288.41      438.76     39.24 o 
   0   4   0       43.01       64.61     23.10 o 
   2   4   0    16063.32    17082.93    239.23 o 
   4   4   0    21027.92    21545.34    233.11 o 
   6   4   0     4771.26     4978.65     84.63 o 
   8   4   0     1655.62     1845.86     49.59 o 
  10   4   0       20.54       29.24     18.52 o 
  12   4   0      310.79      326.70     24.99 o 
  14   4   0     1126.95     1171.40     41.01 o 
  16   4   0      579.34      537.34     31.75 o 
  18   4   0     2195.53     2058.80     64.69 o 
  20   4   0     1485.25     1466.41     58.35 o 
  22   4   0      268.54      327.63     35.22 o 
   1   5   0      797.41      905.32     46.81 o 
   3   5   0      879.28      793.71     36.55 o 
   5   5   0     1326.27     1389.29     40.04 o 
   7   5   0       19.96       26.20     16.29 o 
   9   5   0     1084.05     1193.49     44.44 o 
  11   5   0      431.40      439.17     31.57 o 
  13   5   0     4339.46     4190.39    115.12 o 
  15   5   0      617.15      608.43     36.32 o 
  17   5   0        5.76       -8.98     22.95 o 
  19   5   0       36.02       80.71     26.31 o 
  21   5   0      129.42      153.32     33.49 o 
   0   6   0     5184.90     4820.32    119.60 o 
   2   6   0     2753.35     2713.18     63.47 o 
   4   6   0      933.23     1072.08     38.23 o 
   6   6   0     1616.40     1507.36     46.47 o 
   8   6   0      425.69      407.58     28.44 o 
  10   6   0       30.29       67.34     23.36 o 
  12   6   0     1125.26     1065.91     45.65 o 
  14   6   0     1102.99     1036.54     43.43 o 
  16   6   0     1112.25     1035.44     46.06 o 
  18   6   0      634.17      619.71     39.93 o 
  20   6   0      172.20      211.78     49.07 o 
   1   7   0      371.44      369.97     23.35 o 
   3   7   0     8252.41     7832.55    110.86 o 
   5   7   0     4706.03     4576.75    102.11 o 
   7   7   0     1072.56      994.92     41.43 o 
   9   7   0      233.41      211.95     26.14 o 
  11   7   0      310.12      282.00     30.29 o 
  13   7   0     1083.95     1109.98     45.22 o 
  15   7   0       82.69       88.36     24.77 o 
  17   7   0        6.73       26.83     24.79 o 
  19   7   0      212.38      247.30     37.32 o 
   0   8   0      891.06      863.68     52.23 o 
   2   8   0     1890.82     1734.94     46.50 o 
   4   8   0       30.14       62.42     15.09 o 
   6   8   0      380.98      339.35     29.47 o 
   8   8   0      239.60      226.33     27.17 o 
  10   8   0      455.01      438.96     33.73 o 
  12   8   0      182.92      172.96     28.17 o 
  14   8   0        7.30       16.08     23.45 o 
  16   8   0      101.64      121.24     35.28 o 
  18   8   0      108.81      144.18     46.40 o 
   1   9   0     4979.81     4768.99    112.25 o 
   3   9   0     1328.48     1330.73     42.65 o 
   5   9   0      618.05      565.66     42.18 o 
   7   9   0      545.74      565.14     36.95 o 
   9   9   0       25.57       21.02     23.12 o 
  11   9   0      119.41      154.14     29.77 o 
  13   9   0      109.74      138.67     30.96 o 
  15   9   0      464.39      444.68     43.11 o 
  17   9   0      556.76      615.89     50.38 o 
   0  10   0       51.34       66.56     26.22 o 
   2  10   0      550.85      598.32     43.43 o 
   4  10   0      343.22      304.09     42.97 o 
   6  10   0      768.58      800.12     44.81 o 
   8  10   0      458.04      436.96     35.47 o 
  10  10   0        0.02       10.86     32.53 o 
  12  10   0        0.48       11.60     30.14 o 
  14  10   0       32.63       84.84     36.76 o 
   1  11   0      111.72      227.72     26.47 o 
   3  11   0       58.30       96.55     24.30 o 
   5  11   0       73.79       85.38     33.91 o 
   7  11   0      107.53      192.44     41.61 o 
   9  11   0       34.67       58.18     29.65 o 
  11  11   0        2.84       49.20     27.96 o 
  13  11   0       23.48       97.95     33.65 o 
   0  12   0      800.76      783.83    143.16 o 
   2  12   0        7.90       37.91     22.67 o 
   4  12   0       34.78       88.42     22.11 o 
   6  12   0        6.78       56.61     28.23 o 
   8  12   0        0.02       50.83     29.72 o 
  10  12   0        6.41       50.33     70.93 o 
   1  13   0      851.94      909.06     52.66 o 
   3  13   0      318.23      481.43     81.82 o 
   5  13   0       77.12      251.70     43.42 o 
 -23   1   1       19.01       60.12     33.79 o 
 -21   1   1       22.85       29.29     29.26 o 
 -19   1   1       66.37       81.45     21.19 o 
 -17   1   1       13.87       29.01     19.52 o 
 -15   1   1     1130.87     1118.23     37.57 o 
 -13   1   1     1686.25     1597.95     36.43 o 
 -11   1   1      694.05      687.64     22.69 o 
  -9   1   1     5433.02     6547.02    108.00 o 
  -7   1   1    16674.91    18716.64    186.28 o 
  -5   1   1      706.27      763.66     16.46 o 
  -3   1   1    30743.48    34774.59    291.56 o 
  -1   1   1     6415.41     6810.06     90.07 o 
   1   1   1      241.64      158.51     20.00 o 
   3   1   1    71205.35    76446.61    856.01 o 
   5   1   1    23650.62    26211.96    247.19 o 
   7   1   1     3279.08     3197.46     47.14 o 
   9   1   1      140.09      133.48     12.08 o 
  11   1   1      650.41      653.86     23.98 o 
  13   1   1      481.28      462.60     21.31 o 
  15   1   1       15.34       46.09     15.62 o 
  17   1   1       54.27       53.90     21.19 o 
  19   1   1      142.98      110.03     26.50 o 
  21   1   1       42.53       16.23     29.43 o 
  23   1   1      595.70      511.93     47.36 o 
 -22   2   1      439.07      449.42     37.45 o 
 -20   2   1      355.18      421.70     34.38 o 
 -18   2   1        0.38      -14.84     21.64 o 
 -16   2   1      524.34      515.67     26.40 o 
 -14   2   1     3199.37     3248.26     56.57 o 
 -12   2   1     3860.09     3754.40     63.36 o 
 -10   2   1     2116.98     2716.75     44.34 o 
  -8   2   1      100.21       92.30     12.02 o 
  -6   2   1    31872.71    36466.40    381.74 o 
  -4   2   1   120009.12   131665.31   1635.48 o 
  -2   2   1    47534.16    52398.81    523.18 o 
   0   2   1    87441.12    22401.39  38769.89 o 
   2   2   1     1606.58     1504.14     33.77 o 
   4   2   1     2756.11     3021.79    104.58 o 
   6   2   1     2514.38     2745.75     40.45 o 
   8   2   1       26.35       56.86     18.14 o 
  10   2   1    29210.76    30245.16    298.56 o 
  12   2   1     7552.38     7466.79     91.73 o 
  14   2   1      297.97      279.07     20.06 o 
  16   2   1     1439.21     1310.95     38.99 o 
  18   2   1     1959.91     1849.52     59.98 o 
  20   2   1      551.33      480.44     36.31 o 
  22   2   1       29.63       47.04     26.37 o 
 -23   3   1       33.36       80.53     29.37 o 
 -21   3   1        3.35       48.13     26.32 o 
 -19   3   1      515.85      542.46     32.95 o 
 -17   3   1      726.02      699.24     33.87 o 
 -15   3   1        5.36       77.46     19.09 o 
 -13   3   1     1779.30     1886.25     42.13 o 
 -11   3   1      170.97      208.72     16.45 o 
  -9   3   1     1885.27     1880.39     34.88 o 
  -7   3   1      238.37      187.87     12.70 o 
  -5   3   1    12627.13    13352.09    164.52 o 
  -3   3   1     2444.44     2449.12     54.46 o 
  -1   3   1     1259.38     1191.47     69.33 o 
   1   3   1    40379.86    44120.44    807.48 o 
   3   3   1      503.20      492.35     22.88 o 
   5   3   1     9596.29    10386.21    146.56 o 
   7   3   1       36.09       39.39     17.74 o 
   9   3   1       49.45       85.58     15.56 o 
  11   3   1     2832.28     2837.03     62.10 o 
  13   3   1     2471.39     2736.68     63.81 o 
  15   3   1      929.17      845.94     35.15 o 
  17   3   1       45.57       39.14     21.27 o 
  19   3   1      314.35      409.74     35.09 o 
  21   3   1       20.60       54.00     25.97 o 
  23   3   1      148.21      187.08     32.50 o 
 -22   4   1      391.53      421.41     37.81 o 
 -20   4   1       59.45       70.34     26.95 o 
 -18   4   1      294.81      265.53     27.65 o 
 -16   4   1     1114.09     1034.48     40.28 o 
 -14   4   1      247.08      243.00     25.86 o 
 -12   4   1     1373.30     1349.41     35.06 o 
 -10   4   1     1319.14     1357.45     32.45 o 
  -8   4   1    15372.70    16262.79    231.97 o 
  -6   4   1     7533.07     7295.86     94.91 o 
  -4   4   1      455.95      464.37     47.49 o 
  -2   4   1        0.52       18.25     24.64 o 
   0   4   1     2400.35     2079.30     65.92 o 
   2   4   1      303.47      402.81     41.08 o 
   4   4   1     6852.48     6943.14    115.31 o 
   6   4   1     9936.07    10126.97    143.63 o 
   8   4   1     7218.52     7711.08    121.72 o 
  10   4   1      478.31      551.71     28.05 o 
  12   4   1     2328.28     2170.81     50.56 o 
  14   4   1      142.76      172.14     25.72 o 
  16   4   1     2500.94     2265.09     58.00 o 
  18   4   1       13.79       47.28     22.10 o 
  20   4   1       23.74       38.12     26.03 o 
  22   4   1        3.58       23.03     27.29 o 
 -21   5   1       12.73       54.53     34.82 o 
 -19   5   1       94.29      131.15     27.98 o 
 -17   5   1       43.61       57.35     23.73 o 
 -15   5   1     2998.24     2961.35     86.81 o 
 -13   5   1       57.74      171.85     42.90 o 
 -11   5   1     4117.47     3816.77     74.47 o 
  -9   5   1     9712.33     9569.33    164.98 o 
  -7   5   1     6737.90     6912.78     95.13 o 
  -5   5   1     2160.37     2827.45     50.35 o 
  -3   5   1     1350.44     1139.79     68.03 o 
  -1   5   1     4232.01     2724.66   1276.98 o 
   1   5   1     3457.72     3366.79     55.99 o 
   3   5   1      229.26      212.02     25.83 o 
   5   5   1     5458.43     6051.83    173.56 o 
   7   5   1     2620.11     2535.93     60.25 o 
   9   5   1     8960.08     8812.60    140.46 o 
  11   5   1     2613.42     2626.57     69.09 o 
  13   5   1      955.27      893.40     42.02 o 
  15   5   1      704.71      736.67     38.48 o 
  17   5   1       88.93      114.72     25.49 o 
  19   5   1      387.25      409.20     34.91 o 
  21   5   1       50.98       84.47     31.43 o 
 -20   6   1        5.25       17.93     29.13 o 
 -18   6   1       95.19      125.12     27.12 o 
 -16   6   1      774.62      776.13     41.01 o 
 -14   6   1        8.12       39.05     25.73 o 
 -12   6   1       62.54      134.81     32.62 o 
 -10   6   1     3285.54     3056.98     72.15 o 
  -8   6   1     1982.44     1820.15     52.54 o 
  -6   6   1      143.07      383.14     43.50 o 
  -4   6   1     1152.03     1388.36     54.16 o 
  -2   6   1      974.17      948.84     37.74 o 
   0   6   1     6427.48     6723.55    122.98 o 
   2   6   1      177.21      232.98     17.87 o 
   4   6   1      246.45      324.14     19.16 o 
   6   6   1     1385.98     1516.43     47.49 o 
   8   6   1      601.25      536.81     31.94 o 
  10   6   1      793.67      742.39     38.65 o 
  12   6   1       73.59       73.85     24.68 o 
  14   6   1       67.06       52.58     22.12 o 
  16   6   1     1633.88     1670.33     57.08 o 
  18   6   1       52.97       80.57     25.75 o 
  20   6   1        1.14       22.56     26.67 o 
 -19   7   1       26.78       42.77     30.21 o 
 -17   7   1      196.10      183.58     33.41 o 
 -15   7   1      232.44      287.98     30.07 o 
 -13   7   1      443.47      487.86     33.65 o 
 -11   7   1      208.99      220.04     25.05 o 
  -9   7   1       12.81       -0.46     20.20 o 
  -7   7   1      309.89      261.96     49.20 o 
  -5   7   1      780.92      740.25     38.48 o 
  -3   7   1      670.85      717.49     41.03 o 
  -1   7   1       70.14       63.72     13.20 o 
   1   7   1       16.83       30.24     12.99 o 
   3   7   1       77.31      113.02     15.97 o 
   5   7   1     1052.45     1236.38     52.52 o 
   7   7   1     1595.30     1424.79     49.79 o 
   9   7   1     1251.42     1032.63     44.75 o 
  11   7   1      458.10      406.22     35.32 o 
  13   7   1       29.58       61.15     32.28 o 
  15   7   1      101.51       84.59     25.18 o 
  17   7   1        0.18       31.00     25.47 o 
  19   7   1        0.77      -26.18     37.59 o 
 -18   8   1       56.29       89.73     31.95 o 
 -16   8   1      262.90      247.71     35.99 o 
 -14   8   1       14.50       53.62     28.04 o 
 -12   8   1      387.91      299.17     29.61 o 
 -10   8   1      384.65      369.58     31.01 o 
  -8   8   1      911.96      895.72     46.39 o 
  -6   8   1     1726.54     1723.68     55.69 o 
  -4   8   1      343.72      361.01     23.14 o 
  -2   8   1      626.30      576.01     36.43 o 
   0   8   1       46.55       98.63     20.29 o 
   2   8   1     1509.01     1542.78     43.86 o 
   4   8   1      305.99      320.34     26.56 o 
   6   8   1       61.59       51.52     21.61 o 
   8   8   1      384.29      318.63     30.11 o 
  10   8   1     1820.62     1574.37     75.07 o 
  12   8   1      491.30      490.05     45.86 o 
  14   8   1        7.91       39.31     27.03 o 
  16   8   1      307.68      330.99     33.22 o 
  18   8   1        0.51       38.19     30.05 o 
 -17   9   1       20.00       29.99     33.74 o 
 -15   9   1        0.26       88.80     32.49 o 
 -13   9   1       57.17       83.63     27.92 o 
 -11   9   1      634.41      658.29     47.17 o 
  -9   9   1     1182.26     1179.79     50.19 o 
  -7   9   1     1237.18     1162.96     54.76 o 
  -5   9   1      318.07      399.49     30.94 o 
  -3   9   1      378.72      375.23     47.31 o 
  -1   9   1      442.56      417.82     39.46 o 
   1   9   1       19.66       43.83     18.11 o 
   3   9   1      197.89      192.83     25.07 o 
   5   9   1       13.49       38.73     21.97 o 
   7   9   1      944.73     1018.63     47.59 o 
   9   9   1      332.96      373.48     33.61 o 
  11   9   1      507.84      450.91     36.71 o 
  13   9   1      354.92      387.59     42.82 o 
  15   9   1      815.03      884.47     53.83 o 
  17   9   1      307.90      324.91     41.87 o 
 -14  10   1      102.63      135.32     34.19 o 
 -12  10   1      195.34      173.85     34.11 o 
 -10  10   1       55.52       38.47     24.57 o 
  -8  10   1      390.32      400.08     48.82 o 
  -6  10   1       13.88      103.63     25.01 o 
  -4  10   1      485.11      503.31     37.49 o 
  -2  10   1       66.72       84.56     32.82 o 
   0  10   1      399.78      413.34     28.69 o 
   2  10   1      535.34      491.64     34.82 o 
   4  10   1       62.42       95.83     23.75 o 
   6  10   1       42.29       96.21     26.28 o 
   8  10   1      338.99      364.70     33.83 o 
  10  10   1       54.76       50.95     29.29 o 
  12  10   1      107.30      146.29     41.16 o 
  14  10   1       21.74       51.11     31.69 o 
 -13  11   1      161.79      235.69     43.50 o 
 -11  11   1       60.50       94.63     35.16 o 
  -9  11   1       27.13       53.35     26.14 o 
  -7  11   1      659.88      709.83     51.15 o 
  -5  11   1     1241.22     1217.56     61.92 o 
  -3  11   1      786.47      717.64    104.98 o 
  -1  11   1      128.02      146.86     24.49 o 
   1  11   1        1.90       48.79     21.43 o 
   3  11   1      193.11      241.28     27.57 o 
   5  11   1      305.30      408.05     39.87 o 
   7  11   1      176.69      216.28     32.67 o 
   9  11   1      283.01      299.80     39.59 o 
  11  11   1      674.00      713.91     63.91 o 
  13  11   1      570.84      563.19     49.68 o 
 -10  12   1       99.93      163.27     61.97 o 
  -8  12   1      113.87      150.13     37.07 o 
  -6  12   1        0.78       45.84     56.20 o 
  -4  12   1      231.12      268.30     35.15 o 
  -2  12   1      140.36      145.96     61.27 o 
   0  12   1        4.92       75.41     36.84 o 
   2  12   1        2.59       67.70     22.79 o 
   4  12   1        0.35       97.22     26.97 o 
   6  12   1       10.26       84.85     88.27 o 
   8  12   1       61.01      120.14     38.81 o 
  10  12   1        7.35       40.41     32.10 o 
  -5  13   1        3.37      102.11     53.30 o 
  -3  13   1        0.49       33.00    104.54 o 
  -1  13   1       24.76      -23.94     47.87 o 
   1  13   1        0.02       60.62     28.60 o 
   3  13   1      170.20      221.09     29.47 o 
   5  13   1       25.67       53.48     49.63 o 
 -22   0   2      175.68      180.03     49.48 o 
 -20   0   2     1501.11     1537.97     92.22 o 
 -18   0   2     3404.76     3130.07     98.01 o 
 -16   0   2     3388.90     3424.39    102.29 o 
 -14   0   2      139.39      261.71     29.24 o 
 -12   0   2     8133.18     9012.56    160.71 o 
 -10   0   2    33158.05    35183.51    480.93 o 
  -8   0   2    39944.84    43616.78    576.23 o 
  -6   0   2    14441.72    15548.03    219.10 o 
  -4   0   2    28868.52    32496.80    422.45 o 
  -2   0   2     8554.52     9776.67    133.70 o 
   0   0   2    34435.56    36460.04    847.34 o 
   2   0   2      212.54      170.05      9.20 o 
   4   0   2    22623.24    24694.06    327.34 o 
   6   0   2   151840.47   171924.45   2156.71 o 
   8   0   2    34669.81    37199.40    488.41 o 
  10   0   2      712.86      790.58     27.98 o 
  12   0   2     2431.72     2346.24     69.78 o 
  14   0   2     2746.01     2554.15     96.98 o 
  16   0   2     5057.39     4320.90    320.16 o 
  18   0   2     1276.30     1164.81     61.46 o 
  20   0   2     3375.45     2779.73     96.98 o 
  22   0   2     2298.20     2012.81    112.36 o 
 -23   1   2      275.45      363.11     36.10 o 
 -21   1   2      173.24      173.83     30.87 o 
 -19   1   2       19.25       49.81     36.79 o 
 -17   1   2      147.98      208.96     22.95 o 
 -15   1   2      138.71      117.66     18.87 o 
 -13   1   2      953.11      929.28     31.33 o 
 -11   1   2     1908.00     1955.32     41.44 o 
  -9   1   2     1246.22     1217.69    111.15 o 
  -7   1   2    12390.34    14036.70    143.26 o 
  -5   1   2     1068.82     1090.27     21.75 o 
  -3   1   2      457.43      543.12     14.88 o 
  -1   1   2      386.12      576.48     14.05 o 
   1   1   2       31.98       58.62      3.91 o 
   3   1   2    10464.52    11049.16    114.84 o 
   5   1   2     7240.03     8173.54     88.78 o 
   7   1   2      525.16      617.15     19.34 o 
   9   1   2     3296.75     3347.52     53.28 o 
  11   1   2     1804.56     1889.95     37.17 o 
  13   1   2      135.10      200.51     17.24 o 
  15   1   2        1.22       32.54     15.06 o 
  17   1   2     1058.81      953.92     38.05 o 
  19   1   2      180.86      190.37     28.97 o 
  21   1   2      232.95      216.03     30.56 o 
  23   1   2       49.81       73.50     33.83 o 
 -22   2   2      135.54      163.35     29.94 o 
 -20   2   2       94.45      117.69     25.81 o 
 -18   2   2      196.03      221.20     27.67 o 
 -16   2   2       96.84       82.30     19.78 o 
 -14   2   2     1313.97     1178.43     36.41 o 
 -12   2   2     1147.18     1144.43     41.64 o 
 -10   2   2       12.02       22.65     10.82 o 
  -8   2   2     6179.79     6313.83     72.92 o 
  -6   2   2      206.56      177.92     12.18 o 
  -4   2   2     9800.90    10002.13    102.86 o 
  -2   2   2      116.14      110.31     13.10 o 
   0   2   2      486.45      438.42     12.06 o 
   2   2   2        7.49       44.58      5.22 o 
   4   2   2    63732.87    72142.05    874.17 o 
   6   2   2      758.35      759.41     24.19 o 
   8   2   2       89.66      152.30     12.62 o 
  10   2   2     1038.27     1147.92     31.70 o 
  12   2   2      174.49      205.16     16.72 o 
  14   2   2     5479.83     5529.59     78.89 o 
  16   2   2     3748.19     3607.07     64.19 o 
  18   2   2     1242.14     1090.08     48.12 o 
  20   2   2      262.25      258.13     30.87 o 
  22   2   2      207.11      222.48     32.31 o 
 -23   3   2        9.52       53.15     28.06 o 
 -21   3   2       67.87       78.57     26.36 o 
 -19   3   2      287.19      295.62     31.45 o 
 -17   3   2       95.47       91.05     19.21 o 
 -15   3   2     5069.33     5006.10     76.87 o 
 -13   3   2      717.78      751.35     26.93 o 
 -11   3   2     7418.41     7581.00     91.51 o 
  -9   3   2     3433.48     3127.95     50.94 o 
  -7   3   2      463.93      516.44     17.79 o 
  -5   3   2     1768.07     1710.96     30.22 o 
  -3   3   2       92.56      137.21     16.23 o 
  -1   3   2       87.31       61.46      8.14 o 
   1   3   2     7263.50     7589.66    160.03 o 
   3   3   2     5438.08     5239.63     92.04 o 
   5   3   2    23025.77    25249.85    293.59 o 
   7   3   2    14098.19    14593.58    171.39 o 
   9   3   2      121.23      105.51     17.03 o 
  11   3   2      196.56      300.50     36.80 o 
  13   3   2       14.35      125.59     28.43 o 
  15   3   2      527.75      503.35     30.24 o 
  17   3   2       14.24       18.08     21.02 o 
  19   3   2       76.86       80.58     26.03 o 
  21   3   2      118.12      122.46     27.63 o 
  23   3   2      413.91      436.31     39.65 o 
 -22   4   2      160.15      285.48     44.64 o 
 -20   4   2      431.25      485.79     40.72 o 
 -18   4   2      681.72      671.71     43.63 o 
 -16   4   2     1716.25     1597.48     57.03 o 
 -14   4   2    20575.51    19921.04    584.82 o 
 -12   4   2     1235.38     1223.56     34.02 o 
 -10   4   2       11.48       -1.49     12.32 o 
  -8   4   2     6111.02     6037.15     78.81 o 
  -6   4   2     5852.49     6086.93     75.88 o 
  -4   4   2    14963.14    17020.71    188.05 o 
  -2   4   2      350.82      340.35     21.43 o 
   0   4   2    11348.61    11969.02    203.28 o 
   2   4   2    14297.15    14989.30    168.65 o 
   4   4   2    16516.28    17374.49    219.86 o 
   6   4   2     4774.23     4990.56    104.28 o 
   8   4   2      294.65      250.73     19.22 o 
  10   4   2     5208.39     4930.90     84.85 o 
  12   4   2     6708.63     6345.07    105.52 o 
  14   4   2     6635.21     6270.56     99.18 o 
  16   4   2      343.39      302.45     40.61 o 
  18   4   2      447.44      389.18     30.45 o 
  20   4   2      162.35      180.46     29.99 o 
  22   4   2       23.31       23.54     26.73 o 
 -21   5   2      205.31      235.01     34.36 o 
 -19   5   2       87.91      138.69     27.94 o 
 -17   5   2       52.75       56.27     22.87 o 
 -15   5   2     1302.54     1220.88     46.90 o 
 -13   5   2     6166.56     5806.07    101.45 o 
 -11   5   2        1.69        8.94     17.20 o 
  -9   5   2       92.49      211.25     28.00 o 
  -7   5   2      513.65      598.63     31.03 o 
  -5   5   2       40.63       56.53     17.28 o 
  -3   5   2      523.52      546.59     21.74 o 
  -1   5   2     1899.65     1878.91    105.03 o 
   1   5   2      484.96      520.25     28.18 o 
   3   5   2     2962.07     2894.82     50.56 o 
   5   5   2    10129.73    11219.30    160.10 o 
   7   5   2      107.49       96.65     17.62 o 
   9   5   2      693.82      692.80     34.69 o 
  11   5   2     1038.54     1074.76     45.16 o 
  13   5   2      322.64      338.06     32.84 o 
  15   5   2     3250.78     3089.14     68.89 o 
  17   5   2       93.11      145.60     24.98 o 
  19   5   2      235.95      180.23     35.13 o 
  21   5   2      167.46      151.54     31.02 o 
 -20   6   2      166.13      205.24     34.25 o 
 -18   6   2      163.50      188.15     33.42 o 
 -16   6   2      444.13      517.50     36.08 o 
 -14   6   2      534.43      475.40     33.59 o 
 -12   6   2    10048.48     9496.06    176.10 o 
 -10   6   2     7154.99     6904.03    108.79 o 
  -8   6   2      168.20      149.99     18.29 o 
  -6   6   2      566.89      549.54     24.21 o 
  -4   6   2      487.88      565.96     24.97 o 
  -2   6   2     6266.77     6547.26    102.12 o 
   0   6   2      384.81      222.60    162.42 o 
   2   6   2     5772.54     5954.74     87.76 o 
   4   6   2    10178.48    10784.63    137.18 o 
   6   6   2     1241.79     1225.09     43.56 o 
   8   6   2     3409.42     3290.53     76.52 o 
  10   6   2     3530.52     3471.49     93.37 o 
  12   6   2      504.60      488.17     35.68 o 
  14   6   2       90.20      145.76     27.72 o 
  16   6   2        8.34       30.54     25.70 o 
  18   6   2      158.22      207.54     29.15 o 
  20   6   2        0.42       -8.33     25.61 o 
 -19   7   2       60.60       75.05     30.96 o 
 -17   7   2      600.66      433.65     40.73 o 
 -15   7   2     1319.48     1235.15     58.25 o 
 -13   7   2     4361.62     4153.50     87.53 o 
 -11   7   2      738.84      718.96     35.44 o 
  -9   7   2      119.03      149.92     20.23 o 
  -7   7   2       28.82       63.95     29.37 o 
  -5   7   2       55.55       73.25     24.26 o 
  -3   7   2        1.67       12.21     14.97 o 
  -1   7   2        5.05        1.99     14.15 o 
   1   7   2      640.52      510.74     24.17 o 
   3   7   2     2504.30     2250.44     52.33 o 
   5   7   2     4738.17     4713.59    118.35 o 
   7   7   2     1826.03     1685.67     54.76 o 
   9   7   2     3936.06     3587.14     85.59 o 
  11   7   2       60.30       59.32     23.31 o 
  13   7   2       87.98      107.83     26.41 o 
  15   7   2      199.89      189.70     28.66 o 
  17   7   2        3.68        5.65     24.63 o 
  19   7   2      115.66      126.69     29.05 o 
 -18   8   2      204.69      250.01     36.22 o 
 -16   8   2       12.00       50.71     29.32 o 
 -14   8   2      302.49      294.55     35.59 o 
 -12   8   2      272.22      312.74     35.23 o 
 -10   8   2        0.06       10.53     21.00 o 
  -8   8   2      416.09      432.96     28.63 o 
  -6   8   2      192.94      161.16     24.11 o 
  -4   8   2      167.61      216.19     19.57 o 
  -2   8   2      501.24      518.31     30.44 o 
   0   8   2      842.99      839.68     76.67 o 
   2   8   2      144.54      151.26     18.70 o 
   4   8   2       17.29        0.65     17.86 o 
   6   8   2        0.02      -10.66     20.38 o 
   8   8   2      164.47      137.04     25.86 o 
  10   8   2     1105.83      986.72     47.16 o 
  12   8   2      177.50      157.66     31.85 o 
  14   8   2       35.64       31.39     27.76 o 
  16   8   2      107.71      178.26     32.95 o 
  18   8   2        7.79       34.43     27.44 o 
 -17   9   2      362.59      339.61     49.22 o 
 -15   9   2      996.81      939.43     56.01 o 
 -13   9   2      227.76      232.97     34.24 o 
 -11   9   2      638.86      632.99     45.94 o 
  -9   9   2      712.12      637.68     40.96 o 
  -7   9   2      676.44      642.35     37.94 o 
  -5   9   2      730.03      753.62     45.75 o 
  -3   9   2      108.22      106.28     19.30 o 
  -1   9   2     1208.63     1149.38     45.22 o 
   1   9   2     1372.99     1276.48    104.70 o 
   3   9   2      984.45      789.69     40.23 o 
   5   9   2     2641.60     2400.48     70.37 o 
   7   9   2     1621.67     1565.66     93.34 o 
   9   9   2      621.14      648.01     40.58 o 
  11   9   2      451.91      445.04     37.45 o 
  13   9   2      143.36      151.95     33.47 o 
  15   9   2        0.18       39.43     30.57 o 
  17   9   2        0.05       71.87     32.85 o 
 -14  10   2      573.95      599.54     69.42 o 
 -12  10   2      494.21      416.65     46.93 o 
 -10  10   2      151.59      203.68     30.40 o 
  -8  10   2      176.53      166.34     32.55 o 
  -6  10   2       79.59       67.05     26.70 o 
  -4  10   2       66.64      112.15     22.12 o 
  -2  10   2        4.08       28.42     18.31 o 
   0  10   2       46.95       48.02     15.94 o 
   2  10   2       94.49      123.51     25.33 o 
   4  10   2      299.94      349.24     30.90 o 
   6  10   2     1724.62     1689.41     62.62 o 
   8  10   2      150.08      160.04     28.12 o 
  10  10   2        1.47        0.87     24.23 o 
  12  10   2      186.13      236.98     33.41 o 
  14  10   2        6.85       67.09     65.55 o 
 -13  11   2       70.00      152.13     39.35 o 
 -11  11   2       68.40       75.48     34.48 o 
  -9  11   2       47.46       98.11     34.46 o 
  -7  11   2        3.31      -16.66     31.78 o 
  -5  11   2       65.09      116.49     36.46 o 
  -3  11   2       16.81       46.65     22.87 o 
  -1  11   2       49.31       90.95     22.26 o 
   1  11   2      110.49      192.22     23.62 o 
   3  11   2        3.67       66.61     22.98 o 
   5  11   2      185.31      239.95     34.16 o 
   7  11   2      152.25      229.45     32.88 o 
   9  11   2      270.65      316.65     34.72 o 
  11  11   2       12.44       96.17     36.18 o 
  13  11   2        6.72      121.39     51.79 o 
 -10  12   2        0.69       55.44     55.43 o 
  -8  12   2      105.91      149.65     55.99 o 
  -6  12   2      133.06      167.46     57.01 o 
  -4  12   2        1.32       83.53     52.08 o 
  -2  12   2      245.12      202.09     41.06 o 
   0  12   2      363.53      281.75     49.61 o 
   2  12   2      324.39      440.17     46.54 o 
   4  12   2       13.53       60.46     24.84 o 
   6  12   2       67.89      177.21     32.45 o 
   8  12   2       99.83      177.36     35.88 o 
  10  12   2       55.12      146.25     67.88 o 
  -5  13   2       22.46       94.25     54.05 o 
  -3  13   2        0.34       43.58     49.85 o 
  -1  13   2      121.09      210.92    102.76 o 
   1  13   2      145.56      184.43     40.91 o 
   3  13   2      343.33      509.86     59.61 o 
   5  13   2      385.41      561.39     50.50 o 
 -23   1   3       65.04      174.92     30.48 o 
 -21   1   3        3.64       61.47     25.78 o 
 -19   1   3      388.60      430.53     30.06 o 
 -17   1   3      435.47      457.79     28.23 o 
 -15   1   3        4.05        5.55     15.01 o 
 -13   1   3       26.80       37.90     13.63 o 
 -11   1   3     3906.83     4477.04     96.95 o 
  -9   1   3     5993.71     6971.48     95.63 o 
  -7   1   3     6969.38     7496.58     94.82 o 
  -5   1   3    15372.93    17593.61    168.61 o 
  -3   1   3     7486.19     8138.84     91.15 o 
  -1   1   3      108.08      136.23      9.67 o 
   1   1   3    27362.68    27276.27    356.15 o 
   3   1   3     1174.37     1134.35     25.35 o 
   5   1   3    15724.14    17182.10    169.53 o 
   7   1   3       86.04      160.12     12.29 o 
   9   1   3     5420.53     5465.09     74.62 o 
  11   1   3     7016.78     6712.36     91.47 o 
  13   1   3       21.45       31.37     14.19 o 
  15   1   3      179.09      210.14     21.03 o 
  17   1   3        6.09       24.58     20.26 o 
  19   1   3      171.40      186.85     28.84 o 
  21   1   3      333.57      366.49     34.20 o 
  23   1   3      226.33      217.83     39.17 o 
 -22   2   3      752.72      710.39     44.90 o 
 -20   2   3      851.76      829.94     43.72 o 
 -18   2   3     1714.10     1750.61     50.43 o 
 -16   2   3      567.68      495.94     28.72 o 
 -14   2   3       77.50       90.81     16.82 o 
 -12   2   3       34.33       77.77     15.62 o 
 -10   2   3     3035.27     3424.72     51.57 o 
  -8   2   3      143.21      170.59     12.19 o 
  -6   2   3    15651.39    16913.76    168.41 o 
  -4   2   3    36368.49    39070.00    389.52 o 
  -2   2   3    52061.29    56369.19    716.08 o 
   0   2   3     1719.16     1895.27     34.96 o 
   2   2   3    13983.17    14898.57    142.86 o 
   4   2   3     1958.54     2095.74     70.02 o 
   6   2   3       11.65        9.42      7.86 o 
   8   2   3     2949.47     2817.75     46.37 o 
  10   2   3      545.00      513.68     42.64 o 
  12   2   3      239.61      212.56     19.05 o 
  14   2   3      942.48      968.90     30.71 o 
  16   2   3    12105.77    11777.04    263.71 o 
  18   2   3      831.10      758.43     42.24 o 
  20   2   3      250.84      299.38     33.01 o 
  22   2   3        8.10       57.54     27.54 o 
 -23   3   3      248.11      366.72     44.37 o 
 -21   3   3        6.22       37.34     24.72 o 
 -19   3   3        2.63       20.55     23.27 o 
 -17   3   3       94.23       46.33     21.98 o 
 -15   3   3       72.01       37.46     17.53 o 
 -13   3   3      870.07      790.96     27.47 o 
 -11   3   3     1496.84     1440.96     35.63 o 
  -9   3   3     2370.75     2467.62     44.25 o 
  -7   3   3        7.91       22.77     11.46 o 
  -5   3   3     3671.19     4077.85     53.43 o 
  -3   3   3     1529.81     1321.42     23.97 o 
  -1   3   3     3648.41     3710.39     46.08 o 
   1   3   3    11695.10    11610.02    118.79 o 
   3   3   3     2093.61     2203.14     35.38 o 
   5   3   3     5443.28     5989.38    107.73 o 
   7   3   3      110.64       60.83     13.90 o 
   9   3   3       40.51       36.22     14.95 o 
  11   3   3      476.83      552.07     21.98 o 
  13   3   3     1815.03     1757.31     57.40 o 
  15   3   3      314.28      296.88     26.54 o 
  17   3   3     1706.33     1464.63     52.15 o 
  19   3   3       13.12       43.91     25.08 o 
  21   3   3       19.77       28.43     27.36 o 
  23   3   3       11.57       70.58     29.36 o 
 -22   4   3       16.82      117.20     37.05 o 
 -20   4   3      152.19      234.30     33.01 o 
 -18   4   3      455.47      466.87     33.62 o 
 -16   4   3      318.18      340.50     29.49 o 
 -14   4   3     4430.23     3934.43    139.78 o 
 -12   4   3        9.93       48.81     15.10 o 
 -10   4   3       41.12       36.73     13.46 o 
  -8   4   3      551.69      599.65     21.65 o 
  -6   4   3       19.91       54.91     14.63 o 
  -4   4   3     2902.59     2990.19     46.42 o 
  -2   4   3     7503.42     8570.42    150.37 o 
   0   4   3     8180.90     8105.95    125.98 o 
   2   4   3        2.36       32.22      8.47 o 
   4   4   3       52.23       19.80     15.86 o 
   6   4   3     4285.98     4414.53     73.96 o 
   8   4   3      531.41      639.66     30.81 o 
  10   4   3      302.90      270.75     22.60 o 
  12   4   3     4159.50     3978.16     79.54 o 
  14   4   3     9930.68     8837.57    277.90 o 
  16   4   3      161.66      141.60     22.02 o 
  18   4   3       26.70       64.24     22.14 o 
  20   4   3       72.90       99.09     27.65 o 
  22   4   3      745.31      726.35     46.77 o 
 -21   5   3      112.42      194.37     40.27 o 
 -19   5   3      213.58      314.34     40.92 o 
 -17   5   3      929.53      902.08     42.53 o 
 -15   5   3      828.56      906.20     41.35 o 
 -13   5   3        0.38      -20.41     21.45 o 
 -11   5   3       83.60      159.59     25.70 o 
  -9   5   3     4027.83     4161.44     64.29 o 
  -7   5   3      498.77      522.65     20.54 o 
  -5   5   3      458.04      694.25     22.58 o 
  -3   5   3     3262.50     2900.30     45.75 o 
  -1   5   3     6035.89     6170.36    109.73 o 
   1   5   3    22195.21    23664.97    443.15 o 
   3   5   3     6276.06     5841.82     82.48 o 
   5   5   3      370.66      291.22     23.53 o 
   7   5   3      309.12      383.86     25.81 o 
   9   5   3      115.23      185.61     31.37 o 
  11   5   3       69.49       87.48     23.68 o 
  13   5   3      304.85      274.11     27.71 o 
  15   5   3      185.68      242.67     29.58 o 
  17   5   3      254.64      272.22     28.03 o 
  19   5   3      434.77      482.78     38.50 o 
  21   5   3      520.95      508.48     41.42 o 
 -20   6   3      587.98      530.40     45.43 o 
 -18   6   3      188.40      171.01     32.93 o 
 -16   6   3       37.27       55.01     27.98 o 
 -14   6   3     3864.25     3612.13     79.58 o 
 -12   6   3        3.42       15.29     25.20 o 
 -10   6   3      237.63      231.32     23.54 o 
  -8   6   3      129.73      145.79     19.57 o 
  -6   6   3      170.45      229.00     16.24 o 
  -4   6   3    16234.28    17715.89    203.64 o 
  -2   6   3     4426.90     4243.65     67.89 o 
   0   6   3       33.27       50.65     13.95 o 
   2   6   3      232.48      143.08     24.05 o 
   4   6   3       43.77       38.30     11.82 o 
   6   6   3      168.50      179.32     23.24 o 
   8   6   3     1397.98     1458.42     49.92 o 
  10   6   3      779.39      699.06     38.32 o 
  12   6   3        6.39        5.93     22.58 o 
  14   6   3      740.50      677.22     43.85 o 
  16   6   3       71.70      146.49     27.79 o 
  18   6   3        0.79        3.15     28.73 o 
  20   6   3       22.43       17.47     26.56 o 
 -19   7   3      432.50      420.77     42.93 o 
 -17   7   3      103.50       91.54     30.14 o 
 -15   7   3        2.34       14.82     27.46 o 
 -13   7   3     2135.35     1877.26     68.45 o 
 -11   7   3        7.22       11.31     25.28 o 
  -9   7   3      231.50      211.47     22.87 o 
  -7   7   3       14.68       51.58     18.05 o 
  -5   7   3     1121.71     1090.68     32.03 o 
  -3   7   3     7438.86     7276.26    103.95 o 
  -1   7   3        3.18       31.07     21.01 o 
   1   7   3      787.60      673.95     30.73 o 
   3   7   3     2065.37     2187.70     49.00 o 
   5   7   3      303.15      278.87     29.07 o 
   7   7   3     1235.69     1164.92     46.55 o 
   9   7   3     1247.13     1164.16     49.23 o 
  11   7   3        0.05        2.06     21.27 o 
  13   7   3       22.20       44.28     26.15 o 
  15   7   3      300.07      254.52     34.88 o 
  17   7   3     1275.08     1314.28     55.50 o 
  19   7   3       78.49       79.04     28.67 o 
 -18   8   3       26.77       51.27     30.41 o 
 -16   8   3      256.90      277.96     37.43 o 
 -14   8   3      152.30      127.89     30.53 o 
 -12   8   3      636.66      496.46     40.20 o 
 -10   8   3      491.32      494.70     38.68 o 
  -8   8   3      337.33      352.34     26.27 o 
  -6   8   3      277.57      284.19     24.49 o 
  -4   8   3      118.10      187.53     18.25 o 
  -2   8   3     1969.65     1951.95     72.45 o 
   0   8   3     2620.53     2573.23     72.71 o 
   2   8   3      921.59      874.86     43.59 o 
   4   8   3      132.86      163.41     23.00 o 
   6   8   3      720.45      648.87     38.74 o 
   8   8   3       79.33      125.66     25.56 o 
  10   8   3      580.74      501.08     36.73 o 
  12   8   3      162.85      167.43     29.36 o 
  14   8   3       52.14       52.20     29.98 o 
  16   8   3       53.89       87.71     27.94 o 
  18   8   3      203.52      191.75     31.88 o 
 -17   9   3      753.84      725.86     63.45 o 
 -15   9   3     1231.28     1310.71     76.50 o 
 -13   9   3       17.70       30.00     27.59 o 
 -11   9   3      123.44      138.01     31.66 o 
  -9   9   3       13.03       27.82     24.37 o 
  -7   9   3        2.09       29.35     22.92 o 
  -5   9   3      148.80      120.12     26.43 o 
  -3   9   3     1224.57     1136.94     39.53 o 
  -1   9   3       76.45       99.29     19.60 o 
   1   9   3       21.64       46.55     17.82 o 
   3   9   3     2044.01     2005.67     62.70 o 
   5   9   3     1607.21     1411.24     80.68 o 
   7   9   3      151.03      214.56     40.43 o 
   9   9   3      110.39       92.09     25.25 o 
  11   9   3        1.59       32.69     35.17 o 
  13   9   3        0.02       15.77     29.92 o 
  15   9   3       87.86       98.68     39.87 o 
  17   9   3       10.47       46.26     32.18 o 
 -14  10   3        0.03      -14.27     35.55 o 
 -12  10   3       17.68       52.70     33.54 o 
 -10  10   3      172.48       91.51     32.58 o 
  -8  10   3      246.94      185.86     36.65 o 
  -6  10   3      588.33      514.68     40.93 o 
  -4  10   3       72.45      113.20     21.46 o 
  -2  10   3      235.49      308.44     24.71 o 
   0  10   3     1292.89     1132.52     37.91 o 
   2  10   3        6.60       34.60     22.02 o 
   4  10   3       83.28      101.04     25.29 o 
   6  10   3       48.62       40.99     25.73 o 
   8  10   3        4.67       36.00     24.88 o 
  10  10   3      490.52      430.90     38.74 o 
  12  10   3       30.92       52.86     27.14 o 
  14  10   3       39.26       21.92     32.80 o 
 -13  11   3      145.12      177.29     40.11 o 
 -11  11   3      289.78      294.31     43.23 o 
  -9  11   3        0.14       19.84     34.16 o 
  -7  11   3      614.78      688.35     53.94 o 
  -5  11   3      160.70      143.89     33.55 o 
  -3  11   3      315.19      376.60     39.63 o 
  -1  11   3      482.17      571.17     46.78 o 
   1  11   3      919.46      853.58     51.86 o 
   3  11   3      203.80      273.67     29.88 o 
   5  11   3        5.66       78.10     47.41 o 
   7  11   3       66.27      103.37     27.36 o 
   9  11   3        7.30       31.73     26.50 o 
  11  11   3      252.27      232.54     35.13 o 
  13  11   3      189.00      257.98     50.79 o 
 -10  12   3       10.60        0.98     42.83 o 
  -8  12   3        1.23       -4.16     48.12 o 
  -6  12   3       10.08       57.54     31.19 o 
  -4  12   3       50.62       64.55     30.79 o 
  -2  12   3       25.93       41.93     29.45 o 
   0  12   3       89.24      109.91     31.47 o 
   2  12   3       58.49       96.34     31.08 o 
   4  12   3        0.63       53.27     22.96 o 
   6  12   3        6.44       78.02     27.86 o 
   8  12   3        9.02        7.00     36.19 o 
  10  12   3       52.03       53.71     32.58 o 
  -5  13   3        4.01       28.90    110.43 o 
  -3  13   3       46.06       65.59     61.77 o 
  -1  13   3       65.87      126.66     61.86 o 
   1  13   3      111.02      148.52     56.21 o 
   3  13   3      218.31      315.29     40.80 o 
 -22   0   4     1558.86     1594.72     75.95 o 
 -20   0   4       72.14      129.89     32.58 o 
 -18   0   4       58.13       22.29     28.23 o 
 -16   0   4       59.62      113.90     28.43 o 
 -14   0   4      297.29      345.49     32.24 o 
 -12   0   4     2358.93     2041.94     62.51 o 
 -10   0   4    19080.81    21103.08    306.59 o 
  -8   0   4    78538.45    89245.38   1141.66 o 
  -6   0   4    13730.82    13435.64    194.22 o 
  -4   0   4    42025.05    49483.57    795.55 o 
  -2   0   4    23157.40    23494.86    386.76 o 
   0   0   4    47879.86    50081.04   2356.61 o 
   2   0   4    40286.99    37623.79    607.78 o 
   4   0   4     4503.24     5043.66     85.20 o 
   6   0   4      185.04      181.30     17.67 o 
   8   0   4      401.21      378.40     24.84 o 
  10   0   4     4784.75     4004.60     89.45 o 
  12   0   4    24494.43    24835.13    374.69 o 
  14   0   4     5810.75     5499.70    123.85 o 
  16   0   4        2.98        1.91     26.16 o 
  18   0   4     1556.67     1527.54     69.60 o 
  20   0   4       78.33      150.18     46.93 o 
  22   0   4      205.58      227.19     53.58 o 
 -23   1   4        9.48       78.02     28.86 o 
 -21   1   4       32.39       67.93     25.61 o 
 -19   1   4      382.73      269.96     25.36 o 
 -17   1   4       30.55       22.00     20.98 o 
 -15   1   4       10.74       34.98     15.80 o 
 -13   1   4     1210.39     1299.83     40.88 o 
 -11   1   4       28.50       24.79     13.55 o 
  -9   1   4    10806.02    13399.93    145.75 o 
  -7   1   4      530.83      605.30     18.92 o 
  -5   1   4     3134.74     3295.70     91.23 o 
  -3   1   4      375.66      273.13      9.80 o 
  -1   1   4     4014.61     4612.30    131.10 o 
   1   1   4   122386.19   130737.32   2665.73 o 
   3   1   4    10557.86    10595.51    119.85 o 
   5   1   4     4673.66     4339.18     55.96 o 
   7   1   4     1194.08     1193.81     27.63 o 
   9   1   4        7.70       15.86     12.46 o 
  11   1   4     5246.06     5274.32    100.42 o 
  13   1   4     3105.55     3188.41     53.83 o 
  15   1   4        1.90       16.48     15.10 o 
  17   1   4      174.11      148.78     26.27 o 
  19   1   4      545.34      551.38     37.54 o 
  21   1   4        2.34       30.81     25.14 o 
  23   1   4       25.09       61.84     34.23 o 
 -22   2   4       17.39       55.21     27.81 o 
 -20   2   4      155.52      176.36     30.12 o 
 -18   2   4      861.14      883.87     38.22 o 
 -16   2   4      207.62      194.74     36.43 o 
 -14   2   4      279.54      259.85     20.54 o 
 -12   2   4       82.78      146.52     17.03 o 
 -10   2   4      777.68      703.87     22.67 o 
  -8   2   4     6598.85     7418.03     88.98 o 
  -6   2   4     3531.85     3561.48     53.37 o 
  -4   2   4      698.78      757.86     17.72 o 
  -2   2   4    17859.31    18963.92    226.45 o 
   0   2   4    14361.27    14744.12    425.34 o 
   2   2   4    47528.99    48288.07    536.89 o 
   4   2   4     5667.67     6162.29     79.21 o 
   6   2   4      148.68      127.78     10.75 o 
   8   2   4     7893.26     7997.73     96.84 o 
  10   2   4     7410.34     7086.52     93.37 o 
  12   2   4     1796.16     1704.67     48.35 o 
  14   2   4       63.08       90.81     18.05 o 
  16   2   4       71.91      119.13     29.95 o 
  18   2   4        1.28        2.05     28.51 o 
  20   2   4      165.33      248.92     30.91 o 
  22   2   4        4.01       54.46     26.85 o 
 -23   3   4       20.84       79.26     40.11 o 
 -21   3   4        2.49       63.90     35.07 o 
 -19   3   4       80.27       93.23     25.28 o 
 -17   3   4      236.43      185.84     25.54 o 
 -15   3   4        1.23      -27.92     18.61 o 
 -13   3   4      780.87      826.21     29.93 o 
 -11   3   4     3408.16     3339.36     57.31 o 
  -9   3   4      736.62      515.69     20.26 o 
  -7   3   4      829.53      829.73     22.50 o 
  -5   3   4     2423.56     2977.03     50.77 o 
  -3   3   4     5382.67     5097.58    239.37 o 
  -1   3   4     3847.02     3777.33     48.09 o 
   1   3   4    18629.25    19052.54    185.41 o 
   3   3   4    18977.88    18308.99    220.19 o 
   5   3   4     8154.66     8977.82    113.43 o 
   7   3   4        3.95        0.96     12.45 o 
   9   3   4      689.05      752.62     29.99 o 
  11   3   4      842.71      787.92     47.80 o 
  13   3   4     3064.55     2818.76     66.39 o 
  15   3   4     1009.39      898.38     44.82 o 
  17   3   4       67.34      110.81     23.34 o 
  19   3   4     1346.62     1195.01     52.09 o 
  21   3   4       10.81       62.47     27.68 o 
 -22   4   4      387.56      477.69     54.44 o 
 -20   4   4        0.01       47.94     32.19 o 
 -18   4   4      335.37      322.68     33.67 o 
 -16   4   4      403.79      382.29     30.05 o 
 -14   4   4      493.31      511.83     28.13 o 
 -12   4   4      135.93      161.85     17.42 o 
 -10   4   4      647.62      626.47     23.61 o 
  -8   4   4    19000.30    19076.04    197.01 o 
  -6   4   4    22077.24    23948.78    235.71 o 
  -4   4   4     3697.83     3423.70     48.39 o 
  -2   4   4      288.71      303.37     15.40 o 
   0   4   4        6.03       14.18      8.42 o 
   2   4   4     3318.95     3538.25     61.57 o 
   4   4   4      608.93      604.38     17.78 o 
   6   4   4     1504.58     1377.81     36.58 o 
   8   4   4     4877.45     4791.06     80.40 o 
  10   4   4      925.75      839.82     34.27 o 
  12   4   4     1213.80     1133.52     41.73 o 
  14   4   4     9092.52     8506.23    159.12 o 
  16   4   4     2607.57     2363.23     67.91 o 
  18   4   4      375.48      364.99     30.18 o 
  20   4   4      133.64      187.98     30.42 o 
  22   4   4      161.33      199.31     33.48 o 
 -21   5   4       58.34      122.69     37.89 o 
 -19   5   4      120.84       73.49     29.25 o 
 -17   5   4       29.04       52.01     27.55 o 
 -15   5   4      960.40      883.21     40.57 o 
 -13   5   4      114.55      124.45     45.56 o 
 -11   5   4        8.29       20.85     16.74 o 
  -9   5   4        9.68       38.45     13.51 o 
  -7   5   4      282.03      271.62     16.03 o 
  -5   5   4     1131.95     1052.05     26.37 o 
  -3   5   4      321.09      351.45     15.95 o 
  -1   5   4     1689.08     1828.28     34.05 o 
   1   5   4     2146.40     2169.33     39.93 o 
   3   5   4      552.93      578.17     25.95 o 
   5   5   4        2.43       29.90     12.74 o 
   7   5   4      125.72      117.66     14.35 o 
   9   5   4     1170.35     1127.34     43.84 o 
  11   5   4        9.21       45.33     19.47 o 
  13   5   4      169.46      203.86     26.52 o 
  15   5   4     1616.48     1468.27     54.11 o 
  17   5   4      185.37      223.78     26.91 o 
  19   5   4        6.64       42.33     28.58 o 
  21   5   4       90.47      130.75     31.19 o 
 -20   6   4       70.62       97.49     33.23 o 
 -18   6   4      250.18      286.55     35.76 o 
 -16   6   4      121.38       89.13     28.61 o 
 -14   6   4      193.50      160.51     30.47 o 
 -12   6   4      337.23      349.69     27.40 o 
 -10   6   4     3163.59     3046.85     64.23 o 
  -8   6   4     1230.76     1117.85     31.32 o 
  -6   6   4     1515.79     1501.38     34.62 o 
  -4   6   4     2269.36     2269.23     42.89 o 
  -2   6   4     2563.02     2371.20     46.94 o 
   0   6   4     1021.15     1017.01     31.41 o 
   2   6   4      599.89      649.49     22.52 o 
   4   6   4       25.17       30.84      9.96 o 
   6   6   4      957.57      921.37     32.48 o 
   8   6   4     2686.39     2562.85     55.09 o 
  10   6   4     4395.19     4198.34     93.57 o 
  12   6   4      789.28      707.87     42.59 o 
  14   6   4       42.14       76.47     28.07 o 
  16   6   4     1372.99     1472.98     63.77 o 
  18   6   4     1063.75     1076.71     51.27 o 
  20   6   4      326.03      411.95     41.90 o 
 -19   7   4      734.49      799.93     56.09 o 
 -17   7   4        7.67      -13.41     26.60 o 
 -15   7   4     1203.93     1134.85     56.18 o 
 -13   7   4        1.76       -7.16     27.04 o 
 -11   7   4      573.03      526.61     37.57 o 
  -9   7   4      508.63      481.02     27.98 o 
  -7   7   4     3072.85     2881.94     53.55 o 
  -5   7   4     3937.86     3633.88     61.26 o 
  -3   7   4     1393.80     1257.88     33.18 o 
  -1   7   4     1896.18     1832.77     53.27 o 
   1   7   4      290.41      230.43     17.16 o 
   3   7   4      831.12      785.36     28.98 o 
   5   7   4      295.26      294.98     23.17 o 
   7   7   4      915.21      747.64     32.09 o 
   9   7   4     3676.63     3535.64     86.78 o 
  11   7   4       63.30       65.64     24.05 o 
  13   7   4      144.12      170.18     31.20 o 
  15   7   4      706.11      716.76     47.47 o 
  17   7   4      142.58      187.22     32.08 o 
  19   7   4       31.05       56.45     31.44 o 
 -18   8   4       51.92       70.26     36.88 o 
 -16   8   4       32.86       34.09     34.78 o 
 -14   8   4       72.11      119.19     31.59 o 
 -12   8   4       58.45       57.34     27.28 o 
 -10   8   4     2130.80     1949.92     66.34 o 
  -8   8   4       91.59       89.43     23.29 o 
  -6   8   4      123.95      173.25     24.92 o 
  -4   8   4       90.70      106.99     15.38 o 
  -2   8   4      806.94      846.67     29.45 o 
   0   8   4      967.25      874.57     31.37 o 
   2   8   4     1013.58      939.63     34.88 o 
   4   8   4        7.25       13.60     16.39 o 
   6   8   4     1055.43     1009.66     39.71 o 
   8   8   4      338.97      329.24     31.77 o 
  10   8   4       31.38       57.12     23.89 o 
  12   8   4      330.87      344.87     34.37 o 
  14   8   4       31.91       79.61     30.79 o 
  16   8   4        6.61       22.65     31.09 o 
  18   8   4        2.00       37.14     27.56 o 
 -17   9   4      121.68      155.11     44.26 o 
 -15   9   4        7.45       23.67     38.77 o 
 -13   9   4       51.48       87.40     35.54 o 
 -11   9   4      912.96      869.35     59.76 o 
  -9   9   4     1421.35     1211.85     53.40 o 
  -7   9   4     1002.45      930.68     45.51 o 
  -5   9   4     1807.69     1816.02     59.44 o 
  -3   9   4      207.66      175.43     19.47 o 
  -1   9   4     3102.73     3018.47    107.34 o 
   1   9   4     2918.15     2770.68     85.85 o 
   3   9   4      248.60      186.89     22.95 o 
   5   9   4     1668.47     1602.83     57.06 o 
   7   9   4      325.03      348.93     33.17 o 
   9   9   4       38.98       28.19     23.26 o 
  11   9   4      142.45      211.68     31.20 o 
  13   9   4     1419.02     1386.83     65.38 o 
  15   9   4      716.68      790.64     53.47 o 
  17   9   4       93.13      128.29     32.12 o 
 -14  10   4      204.51      228.99     44.04 o 
 -12  10   4      137.63      177.31     38.45 o 
 -10  10   4       43.31       51.84     31.18 o 
  -8  10   4       89.16       68.16     42.60 o 
  -6  10   4      852.47      766.54     65.94 o 
  -4  10   4      432.14      344.54     38.58 o 
  -2  10   4      117.15      155.08     31.98 o 
   0  10   4      579.50      596.65     32.52 o 
   2  10   4      410.41      414.53     45.16 o 
   4  10   4      224.74      221.29     25.51 o 
   6  10   4      328.73      341.95     34.30 o 
   8  10   4       42.13      100.40     30.57 o 
  10  10   4       45.63       78.92     27.79 o 
  12  10   4        1.30       31.87     27.09 o 
  14  10   4       14.75       46.16     33.90 o 
 -13  11   4       91.08      145.33     40.37 o 
 -11  11   4        4.77       -6.25     43.83 o 
  -9  11   4      104.18      176.15     56.34 o 
  -7  11   4       42.33      108.42     33.84 o 
  -5  11   4      104.48       99.86     30.80 o 
  -3  11   4       56.35       53.33     28.73 o 
  -1  11   4       44.26      106.91     28.75 o 
   1  11   4      682.37      718.33     54.08 o 
   3  11   4        2.62       47.10     20.07 o 
   5  11   4      161.64      204.97     29.13 o 
   7  11   4       72.81      142.08     28.62 o 
   9  11   4       23.15       23.71     26.40 o 
  11  11   4        0.92       55.44     28.30 o 
  -8  12   4      195.87      234.37     41.67 o 
  -6  12   4       37.89       40.03     33.04 o 
  -4  12   4       81.91      131.20     44.23 o 
  -2  12   4      368.46      453.96     51.99 o 
   0  12   4      108.76      103.20     45.53 o 
   2  12   4      507.95      571.59     50.15 o 
   4  12   4       83.95      135.38     37.14 o 
   6  12   4      216.83      229.47     34.28 o 
   8  12   4       32.62       34.08     30.87 o 
  -3  13   4      613.43      739.63     57.71 o 
  -1  13   4      192.89      213.21     38.08 o 
   1  13   4       13.89      101.83     69.49 o 
   3  13   4       28.90       28.75     31.48 o 
 -23   1   5       65.56      126.05     29.13 o 
 -21   1   5       22.79       87.68     21.19 o 
 -19   1   5        9.95       34.67     18.49 o 
 -17   1   5     1324.75     1199.51     76.04 o 
 -15   1   5      890.38      949.36     34.33 o 
 -13   1   5      157.49      187.15     18.90 o 
 -11   1   5      193.75      169.50     16.45 o 
  -9   1   5     8902.43    10752.80    122.46 o 
  -7   1   5      924.69      845.96     24.35 o 
  -5   1   5     3130.40     3360.97     49.12 o 
  -3   1   5      404.98      437.32     14.52 o 
  -1   1   5     2479.33     2103.95     37.05 o 
   1   1   5    50951.64    54781.83    495.59 o 
   3   1   5     3030.94     3465.69     50.91 o 
   5   1   5     3567.76     3632.96     50.54 o 
   7   1   5       48.93       32.22     11.93 o 
   9   1   5     2455.52     2752.17     49.11 o 
  11   1   5      264.84      244.28     19.16 o 
  13   1   5     1231.50     1080.09     35.20 o 
  15   1   5       54.08       54.96     19.38 o 
  17   1   5      643.67      634.69     33.02 o 
  19   1   5      203.79      189.83     29.15 o 
  21   1   5       68.01       63.71     24.91 o 
  23   1   5        4.46       20.31     33.02 o 
 -22   2   5      367.83      460.11     51.29 o 
 -20   2   5      304.34      320.10     32.52 o 
 -18   2   5     1856.49     1759.54     53.36 o 
 -16   2   5      860.12      827.22     39.85 o 
 -14   2   5     2091.69     1814.84     45.85 o 
 -12   2   5     9432.47     8844.49    192.67 o 
 -10   2   5    10632.01    10962.71    154.86 o 
  -8   2   5     3953.38     4746.85    110.21 o 
  -6   2   5     1003.15      963.26     31.36 o 
  -4   2   5      228.96      197.43     12.98 o 
  -2   2   5     1672.67     1711.29     43.30 o 
   0   2   5     6282.58     6803.31     93.07 o 
   2   2   5    77324.30    79461.32   1277.78 o 
   4   2   5     4949.69     4744.33     66.64 o 
   6   2   5     6740.67     6305.92     77.98 o 
   8   2   5    16066.00    16415.04    173.99 o 
  10   2   5     6714.53     6314.11     86.76 o 
  12   2   5     3031.77     3049.93     57.95 o 
  14   2   5       12.16       29.21     19.74 o 
  16   2   5     1826.79     1717.27     57.24 o 
  18   2   5       31.60      -11.10     25.09 o 
  20   2   5        6.04        4.55     25.28 o 
  22   2   5      524.02      523.17     40.55 o 
 -21   3   5       90.33      151.41     39.87 o 
 -19   3   5      935.00      816.00     56.58 o 
 -17   3   5      672.56      683.59     34.39 o 
 -15   3   5        6.79       21.78     18.94 o 
 -13   3   5      664.15      617.15     28.90 o 
 -11   3   5      809.62      870.38     28.10 o 
  -9   3   5       73.13      107.32     12.85 o 
  -7   3   5     1709.81     1726.71     33.17 o 
  -5   3   5     4533.41     5025.53     80.05 o 
  -3   3   5     2668.25     3017.95     46.97 o 
  -1   3   5      102.73      102.55     24.04 o 
   1   3   5      496.62      513.63     16.25 o 
   3   3   5    20129.99    21429.87    229.41 o 
   5   3   5     6134.53     6333.29     85.66 o 
   7   3   5        2.72       -4.97     10.22 o 
   9   3   5      224.86      214.35     21.85 o 
  11   3   5      311.48      301.32     19.27 o 
  13   3   5      286.57      325.64     27.41 o 
  15   3   5      784.22      821.19     42.51 o 
  17   3   5      424.84      382.57     46.09 o 
  19   3   5        5.45       36.87     29.21 o 
  21   3   5      170.79      210.03     31.76 o 
 -22   4   5        1.49       79.19     37.71 o 
 -20   4   5       33.39      127.45     61.60 o 
 -18   4   5      124.82      122.78     34.49 o 
 -16   4   5      683.48      678.91     39.25 o 
 -14   4   5     3446.04     3402.59     65.01 o 
 -12   4   5     1377.30     1195.81     34.43 o 
 -10   4   5      100.85      118.16     14.17 o 
  -8   4   5     1236.29     1353.87     31.45 o 
  -6   4   5     1231.08     1259.18     27.79 o 
  -4   4   5       21.72       17.14      8.91 o 
  -2   4   5        0.02       24.72     10.65 o 
   0   4   5     1547.94     1655.96     38.75 o 
   2   4   5    15989.58    17188.18    180.66 o 
   4   4   5    10858.42    10909.00    119.51 o 
   6   4   5     3271.84     3221.53     60.12 o 
   8   4   5     3440.34     3155.64     62.73 o 
  10   4   5       30.54       47.91     17.56 o 
  12   4   5      357.69      299.57     25.83 o 
  14   4   5       17.92       59.78     24.10 o 
  16   4   5      113.24      132.22     26.77 o 
  18   4   5       12.10       22.31     24.69 o 
  20   4   5      695.29      675.23     49.91 o 
  22   4   5      181.99      186.14     32.66 o 
 -21   5   5       23.29       86.90     45.17 o 
 -19   5   5      316.29      441.19     48.41 o 
 -17   5   5      100.95      129.50     33.47 o 
 -15   5   5      532.21      508.74     39.32 o 
 -13   5   5       37.13      124.07     25.37 o 
 -11   5   5     1571.66     1599.34     39.29 o 
  -9   5   5     2600.41     2534.30     47.61 o 
  -7   5   5      391.38      385.78     17.62 o 
  -5   5   5       18.85       16.84     10.28 o 
  -3   5   5      561.80      605.99     44.42 o 
  -1   5   5        8.91       25.58     10.46 o 
   1   5   5     6396.11     5857.02     76.93 o 
   3   5   5      303.97      331.12     16.39 o 
   5   5   5     3705.23     3196.55     66.05 o 
   7   5   5     3936.56     3626.84     64.05 o 
   9   5   5     2383.78     2232.28     55.33 o 
  11   5   5     1266.27     1196.98     61.50 o 
  13   5   5      657.06      520.39     33.72 o 
  15   5   5       69.57       64.46     24.72 o 
  17   5   5      384.67      372.77     34.78 o 
  19   5   5      175.79      227.88     32.19 o 
  21   5   5      553.71      548.67     41.93 o 
 -20   6   5      441.72      536.02     52.35 o 
 -18   6   5       28.70       81.19     30.04 o 
 -16   6   5     1071.51     1131.77     55.01 o 
 -14   6   5      274.51      324.03     34.95 o 
 -12   6   5      352.28      338.33     33.00 o 
 -10   6   5        4.99       17.79     17.57 o 
  -8   6   5     1125.85     1180.33     31.73 o 
  -6   6   5        1.16        4.06     11.42 o 
  -4   6   5    10472.40    10707.03    123.45 o 
  -2   6   5     2258.78     2060.67     42.43 o 
   0   6   5       12.87       28.01     11.73 o 
   2   6   5      879.21      939.87     27.40 o 
   4   6   5       35.38       32.01     10.52 o 
   6   6   5        2.56       42.52     14.77 o 
   8   6   5     1974.68     1829.56     57.60 o 
  10   6   5     1583.82     1337.68     55.85 o 
  12   6   5      377.53      347.05     34.17 o 
  14   6   5     1037.88      953.48     50.79 o 
  16   6   5        1.17       58.30     30.18 o 
  18   6   5       24.12       75.34     28.30 o 
  20   6   5       40.06       87.25     38.06 o 
 -19   7   5       20.06       30.47     37.25 o 
 -17   7   5       92.46       85.53     33.74 o 
 -15   7   5      146.67      197.95     34.33 o 
 -13   7   5       62.61      117.60     31.34 o 
 -11   7   5      106.08      109.94     27.20 o 
  -9   7   5      113.56      111.77     25.66 o 
  -7   7   5      178.41      174.76     17.08 o 
  -5   7   5       58.41       77.92     14.96 o 
  -3   7   5      555.12      542.58     23.83 o 
  -1   7   5     2090.94     2287.78     45.39 o 
   1   7   5     2975.38     2616.51     50.91 o 
   3   7   5     1071.50     1013.61     44.66 o 
   5   7   5      157.85      127.14     18.47 o 
   7   7   5       92.59      143.90     19.26 o 
   9   7   5      217.95      182.30     28.29 o 
  11   7   5      969.68      869.91     45.70 o 
  13   7   5        0.09      -26.92     25.14 o 
  15   7   5      871.58      908.77     53.07 o 
  17   7   5     1227.17     1198.96     75.13 o 
  19   7   5      243.03      298.22     34.81 o 
 -18   8   5      361.41      397.55     50.95 o 
 -16   8   5      170.03      255.86     45.41 o 
 -14   8   5        4.91        3.31     30.92 o 
 -12   8   5      180.76      159.64     37.31 o 
 -10   8   5      321.60      293.17     32.80 o 
  -8   8   5      110.90      124.32     26.88 o 
  -6   8   5      141.66      157.10     20.68 o 
  -4   8   5        8.20       33.60     16.12 o 
  -2   8   5      305.04      293.23     19.67 o 
   0   8   5     2141.46     2038.42     47.51 o 
   2   8   5        6.31       29.38     14.24 o 
   4   8   5      714.64      722.01     37.91 o 
   6   8   5     1705.56     1571.97     51.56 o 
   8   8   5      235.75      223.97     29.72 o 
  10   8   5       24.51      -24.50     22.51 o 
  12   8   5       62.77       98.30     27.74 o 
  14   8   5      261.84      323.13     38.72 o 
  16   8   5      280.32      290.02     38.77 o 
  18   8   5      210.87      219.91     34.20 o 
 -17   9   5      441.73      454.97     55.84 o 
 -15   9   5      282.60      379.11     49.54 o 
 -13   9   5      185.43      168.86     37.87 o 
 -11   9   5      583.10      527.83     49.34 o 
  -9   9   5      869.91      794.73     56.43 o 
  -7   9   5       59.15       47.78     29.07 o 
  -5   9   5      358.59      358.46     43.26 o 
  -3   9   5      104.76       84.18     19.63 o 
  -1   9   5     1943.12     1790.38     56.53 o 
   1   9   5        0.70       56.94     22.89 o 
   3   9   5     4926.18     4552.40    155.18 o 
   5   9   5     2960.22     2928.37     78.42 o 
   7   9   5      237.27      320.17     34.05 o 
   9   9   5      176.16      126.12     27.34 o 
  11   9   5      346.97      377.61     36.94 o 
  13   9   5     1057.27     1090.57     57.09 o 
  15   9   5      460.93      558.22     47.46 o 
 -14  10   5       23.45       69.25     34.08 o 
 -12  10   5      236.58      304.08     57.08 o 
 -10  10   5      123.54      164.43     36.22 o 
  -8  10   5      380.37      352.85     42.90 o 
  -6  10   5        9.05       33.23     40.45 o 
  -4  10   5       53.84       61.22     28.72 o 
  -2  10   5       30.99       35.00     30.69 o 
   0  10   5      640.04      630.23     35.29 o 
   2  10   5       16.66       57.37     22.47 o 
   4  10   5      277.56      208.19     23.87 o 
   6  10   5       28.53       44.18     25.61 o 
   8  10   5      442.19      473.19     45.07 o 
  10  10   5       10.34       62.33     28.06 o 
  12  10   5       45.21       71.30     43.97 o 
  14  10   5       49.05       72.08     34.83 o 
 -11  11   5      159.21      207.02     41.08 o 
  -9  11   5        7.80       56.56     33.15 o 
  -7  11   5      173.09      251.62     51.42 o 
  -5  11   5      669.89      691.78     62.47 o 
  -3  11   5        2.26       52.92     29.83 o 
  -1  11   5     1387.37     1414.31     71.49 o 
   1  11   5     1880.04     1682.11     66.68 o 
   3  11   5      119.62      211.30     25.51 o 
   5  11   5      314.44      355.66     39.40 o 
   7  11   5      815.20      843.42     76.50 o 
   9  11   5      788.44      883.01     52.21 o 
  11  11   5      196.08      286.72     37.09 o 
  -8  12   5        0.12       30.54     33.32 o 
  -6  12   5       42.58       82.94     33.53 o 
  -4  12   5       96.11      108.05     41.80 o 
  -2  12   5        3.25       37.35     30.65 o 
   0  12   5        1.42       13.65     28.69 o 
   2  12   5       70.44       95.06     33.36 o 
   4  12   5      239.79      281.96     39.05 o 
   6  12   5       25.38       91.45     39.79 o 
   8  12   5       18.86       42.33     35.60 o 
  -3  13   5      176.09      213.21     39.13 o 
  -1  13   5       40.43       99.38     59.74 o 
   1  13   5       79.39       92.35     33.65 o 
   3  13   5       17.12       66.94     32.49 o 
 -22   0   6      971.96     1021.02     63.20 o 
 -20   0   6     1049.39     1046.79     60.44 o 
 -18   0   6     1248.71     1179.51     60.06 o 
 -16   0   6     3077.92     2559.08    134.83 o 
 -14   0   6     1141.74     1309.93     54.44 o 
 -12   0   6      195.42      231.24     26.22 o 
 -10   0   6      263.34      232.04     22.90 o 
  -8   0   6      521.18      655.51     30.57 o 
  -6   0   6    10354.50    10939.58    206.49 o 
  -4   0   6     7291.46     8936.69    168.76 o 
  -2   0   6    52985.30    55133.67    884.84 o 
   2   0   6    10025.55     8523.57    162.35 o 
   4   0   6     4130.86     4313.15     79.88 o 
   6   0   6    21639.59    23530.33    327.98 o 
   8   0   6    10052.53    10023.53    165.85 o 
  10   0   6      138.24      206.39     24.26 o 
  12   0   6     2531.12     2418.17     73.36 o 
  14   0   6     2000.96     1914.42     92.17 o 
  16   0   6      474.81      530.39     42.18 o 
  18   0   6     4284.13     3908.94    144.91 o 
  20   0   6     2401.68     2015.42    108.54 o 
  22   0   6      489.75      454.82     69.66 o 
 -23   1   6       33.76       38.75     34.44 o 
 -21   1   6       52.56       77.64     21.78 o 
 -19   1   6      154.90      160.53     23.53 o 
 -17   1   6      442.09      417.29     27.61 o 
 -15   1   6       28.87       62.67     17.32 o 
 -13   1   6     1832.59     1761.73     43.23 o 
 -11   1   6      346.70      358.14     19.99 o 
  -9   1   6      400.95      469.25     21.74 o 
  -7   1   6      324.09      417.99     18.15 o 
  -5   1   6     1049.49     1151.18     25.14 o 
  -3   1   6      124.18      136.18      9.73 o 
  -1   1   6     3629.82     3439.89     53.17 o 
   1   1   6     4685.35     4773.76     56.71 o 
   3   1   6     3484.02     3470.75     65.09 o 
   5   1   6      124.56       82.12     12.58 o 
   7   1   6       43.58       30.27     11.71 o 
   9   1   6      106.17       73.14     15.01 o 
  11   1   6      621.13      593.71     25.50 o 
  13   1   6      197.87      237.80     20.44 o 
  15   1   6      410.96      317.86     24.94 o 
  17   1   6      156.34      165.63     28.36 o 
  19   1   6      271.52      305.82     38.61 o 
  21   1   6       64.45       54.29     23.76 o 
  23   1   6        7.20       70.62     43.36 o 
 -22   2   6       24.91      105.40     35.21 o 
 -20   2   6       82.81       81.37     35.49 o 
 -18   2   6      370.08      351.78     27.47 o 
 -16   2   6      100.30      153.60     22.49 o 
 -14   2   6      507.15      437.33     31.26 o 
 -12   2   6      518.80      516.30     29.24 o 
 -10   2   6       39.21       29.94     13.03 o 
  -8   2   6      262.35      292.65     20.89 o 
  -6   2   6      184.39      246.45     16.73 o 
  -4   2   6      747.06      740.76     22.68 o 
  -2   2   6    26364.06    28566.72    395.52 o 
   0   2   6      703.17      694.74     19.22 o 
   2   2   6    14694.68    14110.91    142.45 o 
   4   2   6     8604.36     9097.79    113.20 o 
   6   2   6      604.83      583.69     20.18 o 
   8   2   6     4473.77     5219.31     73.18 o 
  10   2   6      701.66      740.65     27.22 o 
  12   2   6      705.73      719.62     29.22 o 
  14   2   6        1.00       25.15     17.17 o 
  16   2   6     1247.75     1187.89     49.26 o 
  18   2   6      471.64      477.98     37.38 o 
  20   2   6      141.32      123.93     35.16 o 
  22   2   6        5.05       46.04     28.52 o 
 -21   3   6        6.94       51.87     35.04 o 
 -19   3   6      200.17      317.03     43.82 o 
 -17   3   6      970.24      988.16     41.42 o 
 -15   3   6      146.85      205.86     29.94 o 
 -13   3   6     1315.38     1301.80     40.80 o 
 -11   3   6      669.97      664.22     27.15 o 
  -9   3   6      656.51      756.22     26.30 o 
  -7   3   6        1.21       20.87     10.66 o 
  -5   3   6     7232.53     7560.98    114.98 o 
  -3   3   6     1387.70     1611.44     40.48 o 
  -1   3   6      167.31      221.32     21.70 o 
   1   3   6      394.98      373.08     15.97 o 
   3   3   6     6413.07     6228.40     94.63 o 
   5   3   6       43.84       32.78     10.84 o 
   7   3   6     2780.93     2737.09     46.88 o 
   9   3   6      648.18      627.44     24.27 o 
  11   3   6     1682.91     1514.69     38.38 o 
  13   3   6       16.89       24.98     20.45 o 
  15   3   6      153.43      140.35     27.19 o 
  17   3   6       66.69       50.71     25.46 o 
  19   3   6      264.56      271.46     31.96 o 
  21   3   6       22.76       91.65     30.03 o 
 -22   4   6      528.21      738.84     94.36 o 
 -20   4   6       81.62      162.34     53.69 o 
 -18   4   6      620.10      622.48     60.50 o 
 -16   4   6      471.22      481.90     44.36 o 
 -14   4   6     3845.21     3665.63     85.92 o 
 -12   4   6     1538.91     1527.80     38.99 o 
 -10   4   6      335.35      283.62     17.43 o 
  -8   4   6      311.22      222.69     15.71 o 
  -6   4   6     1275.17     1249.34     37.50 o 
  -4   4   6      682.41      459.18     19.44 o 
  -2   4   6     3725.37     3539.70     59.75 o 
   0   4   6     1367.24      983.99     32.40 o 
   2   4   6        2.76       16.14     10.51 o 
   4   4   6    15097.80    14982.73    198.15 o 
   6   4   6     5720.71     6306.40     89.99 o 
   8   4   6       66.23       76.47     15.98 o 
  10   4   6       44.34       15.37     17.24 o 
  12   4   6      808.52      847.77     37.85 o 
  14   4   6       73.07      121.07     25.28 o 
  16   4   6        7.66      -22.35     23.42 o 
  18   4   6      235.84      251.60     31.58 o 
  20   4   6      388.00      428.07     38.35 o 
 -21   5   6      221.27      288.32     45.21 o 
 -19   5   6       47.79      157.93     41.69 o 
 -17   5   6      320.12      270.21     40.19 o 
 -15   5   6        3.06       56.69     25.60 o 
 -13   5   6     6599.97     6242.96    152.34 o 
 -11   5   6       13.33       26.28     17.44 o 
  -9   5   6     1393.25     1494.05     35.20 o 
  -7   5   6        8.42       62.62     13.61 o 
  -5   5   6      926.35     1040.74     25.17 o 
  -3   5   6      892.78     1031.86     24.04 o 
  -1   5   6        5.44       30.69     12.80 o 
   1   5   6      585.28      605.39     21.00 o 
   3   5   6      724.61      704.48     22.65 o 
   5   5   6     1333.54     1533.84     32.82 o 
   7   5   6     1351.96     1216.18     44.32 o 
   9   5   6      256.98      307.98     24.28 o 
  11   5   6      375.30      341.85     28.79 o 
  13   5   6       68.38       77.09     23.21 o 
  15   5   6       36.16       27.27     23.78 o 
  17   5   6       55.41       33.82     25.51 o 
  19   5   6       31.07       24.72     26.56 o 
  21   5   6        4.15      -13.46     30.49 o 
 -20   6   6      443.97      698.55     77.35 o 
 -18   6   6      182.73      208.18     39.26 o 
 -16   6   6     1204.28     1094.59     54.83 o 
 -14   6   6      988.87      907.17     48.75 o 
 -12   6   6      792.73      808.12     43.86 o 
 -10   6   6      278.45      255.72     22.87 o 
  -8   6   6       69.71      100.01     18.42 o 
  -6   6   6       33.87       25.05     12.00 o 
  -4   6   6      483.09      415.65     23.05 o 
  -2   6   6     1228.28     1059.15     32.88 o 
   0   6   6     1550.91     1632.92     42.59 o 
   2   6   6     3896.54     3777.25     60.70 o 
   4   6   6      552.04      575.28     23.73 o 
   6   6   6     2203.25     2204.67     51.36 o 
   8   6   6      219.21      196.14     24.67 o 
  10   6   6       82.71       42.86     21.30 o 
  12   6   6      336.00      311.08     34.58 o 
  14   6   6      194.03      170.01     38.68 o 
  16   6   6       33.94       81.32     26.75 o 
  18   6   6      149.59      132.77     29.70 o 
  20   6   6      174.55      181.26     33.94 o 
 -19   7   6      138.68      279.97     70.18 o 
 -17   7   6        2.56       32.98     33.47 o 
 -15   7   6       73.69       58.15     33.21 o 
 -13   7   6     4292.58     4101.12    123.64 o 
 -11   7   6      411.44      469.89     36.28 o 
  -9   7   6     2323.22     2171.99     74.75 o 
  -7   7   6       90.24      114.32     24.41 o 
  -5   7   6       19.61       26.53     15.71 o 
  -3   7   6      904.01      828.13     28.45 o 
  -1   7   6     9847.40     9671.01    117.45 o 
   1   7   6     6470.83     6234.51     88.98 o 
   3   7   6     1860.72     1842.03     41.55 o 
   5   7   6      595.99      582.64     29.20 o 
   7   7   6        1.81        0.54     19.99 o 
   9   7   6      362.17      411.79     34.36 o 
  11   7   6      201.44      197.65     32.84 o 
  13   7   6       73.48       86.31     29.51 o 
  15   7   6      414.69      408.40     41.09 o 
  17   7   6      807.15     1007.05     77.52 o 
  19   7   6      184.67      292.06     41.52 o 
 -18   8   6       92.80       71.20     39.40 o 
 -16   8   6      113.81       88.25     38.31 o 
 -14   8   6       21.32       29.52     32.62 o 
 -12   8   6      144.05      191.49     39.36 o 
 -10   8   6      650.57      539.58     48.23 o 
  -8   8   6     1341.44     1271.14     63.92 o 
  -6   8   6      631.74      595.60     36.42 o 
  -4   8   6      133.51      124.69     19.27 o 
  -2   8   6       89.31      118.36     19.26 o 
   0   8   6        1.47       25.88     14.89 o 
   2   8   6       49.21       89.28     19.15 o 
   4   8   6     1550.93     1196.93     78.22 o 
   6   8   6      528.98      475.66     30.10 o 
   8   8   6       79.09       98.07     25.70 o 
  10   8   6       20.42        8.49     27.13 o 
  12   8   6        2.67       46.01     26.63 o 
  14   8   6      492.83      456.98     43.40 o 
  16   8   6       72.36      110.50     33.91 o 
  18   8   6       59.91      123.70     36.37 o 
 -15   9   6       39.87       81.41     48.50 o 
 -13   9   6       13.32       24.60     34.98 o 
 -11   9   6       28.07       36.81     35.34 o 
  -9   9   6      658.56      600.56     51.28 o 
  -7   9   6        5.52       38.05     29.51 o 
  -5   9   6     2452.96     2320.84     70.86 o 
  -3   9   6     1917.41     1828.56     61.64 o 
  -1   9   6     1094.24     1042.73     36.00 o 
   1   9   6     1113.54     1069.99     42.05 o 
   3   9   6      336.07      324.56     27.49 o 
   5   9   6      317.18      239.57     28.03 o 
   7   9   6     1263.05     1271.24     56.24 o 
   9   9   6       28.00       22.00     23.46 o 
  11   9   6      172.71      216.63     32.15 o 
  13   9   6      376.20      397.98     40.02 o 
  15   9   6      276.33      347.78     42.46 o 
 -14  10   6        3.37       59.64     35.88 o 
 -12  10   6      147.43      121.34     35.87 o 
 -10  10   6       31.79       50.77     31.67 o 
  -8  10   6      532.00      550.34     72.59 o 
  -6  10   6      384.44      404.55     44.10 o 
  -4  10   6        0.98       45.43     28.51 o 
  -2  10   6      259.87      274.22     42.67 o 
   0  10   6      682.86      629.84     42.61 o 
   2  10   6     1525.21     1670.16     78.30 o 
   4  10   6      102.30      150.97     22.92 o 
   6  10   6      132.06      128.63     30.96 o 
   8  10   6       98.97      159.66     30.02 o 
  10  10   6      124.68      152.33     30.54 o 
  12  10   6      105.28      141.81     34.77 o 
  14  10   6        1.93       57.15     36.23 o 
 -11  11   6       59.23       88.12     47.91 o 
  -9  11   6        0.27       26.59     33.56 o 
  -7  11   6       46.87       88.02     33.75 o 
  -5  11   6        0.58       51.19     31.92 o 
  -3  11   6       95.71      127.13     33.14 o 
  -1  11   6      449.98      455.23     39.45 o 
   1  11   6      903.40      870.78     50.53 o 
   3  11   6      155.78      193.75     31.28 o 
   5  11   6      182.25      118.63     25.39 o 
   7  11   6       26.52      137.08     29.81 o 
   9  11   6      430.59      561.09     61.99 o 
  11  11   6      338.44      401.58     40.80 o 
  -8  12   6        6.79        1.93     33.32 o 
  -6  12   6       20.35       67.45     33.67 o 
  -4  12   6        4.06       -2.64     36.55 o 
  -2  12   6       26.75       62.55     32.64 o 
   0  12   6       73.56      140.50     33.44 o 
   2  12   6       50.32      132.41     30.53 o 
   4  12   6       17.47       43.97     30.53 o 
   6  12   6       14.52       47.01     36.34 o 
   8  12   6       10.24       45.28     30.74 o 
 -23   1   7        0.11       66.98     31.15 o 
 -21   1   7       12.02       30.84     27.11 o 
 -19   1   7       32.83       50.02     20.80 o 
 -17   1   7      642.04      533.34     30.29 o 
 -15   1   7      607.61      633.83     29.37 o 
 -13   1   7      400.99      412.93     23.23 o 
 -11   1   7     1036.22     1110.10     34.51 o 
  -9   1   7     1387.41     1670.68     38.78 o 
  -7   1   7     1851.34     1866.69     37.88 o 
  -5   1   7     1617.37     1622.04     36.11 o 
  -3   1   7       40.41       92.98      9.95 o 
  -1   1   7     8622.97     8816.74    102.43 o 
   1   1   7     3706.22     4226.07     53.40 o 
   3   1   7     1426.95     1335.88     27.47 o 
   5   1   7     3160.85     2996.62     47.16 o 
   7   1   7     5999.38     6252.37     81.96 o 
   9   1   7      273.51      337.10     19.69 o 
  11   1   7      441.75      352.65     21.91 o 
  13   1   7      378.20      347.36     23.47 o 
  15   1   7       77.31       83.55     19.98 o 
  17   1   7     1242.36     1278.05     51.09 o 
  19   1   7      336.95      349.87     33.99 o 
  21   1   7        0.54       18.63     31.48 o 
 -22   2   7      109.80      146.50     36.67 o 
 -20   2   7      293.81      306.41     40.69 o 
 -18   2   7      893.07      766.12     44.56 o 
 -16   2   7      307.06      285.54     57.23 o 
 -14   2   7     1317.73     1208.26     40.39 o 
 -12   2   7     2014.53     1777.18     45.34 o 
 -10   2   7     5103.30     5160.52     80.40 o 
  -8   2   7     6468.56     6401.46     88.26 o 
  -6   2   7    25810.35    27299.37    288.88 o 
  -4   2   7    16898.43    17526.31    355.47 o 
  -2   2   7      182.52      144.71     16.92 o 
   0   2   7     1902.58     2006.43     36.73 o 
   2   2   7      781.53      920.57     22.01 o 
   4   2   7       25.61       16.24      9.87 o 
   6   2   7     5037.51     4725.66    119.58 o 
   8   2   7    16401.01    16886.45    181.02 o 
  10   2   7     9160.14     8698.39    111.86 o 
  12   2   7     4374.19     4091.32     70.86 o 
  14   2   7     1442.12     1395.46     42.34 o 
  16   2   7     3400.30     2989.06    120.71 o 
  18   2   7      915.60     1013.68     65.78 o 
  20   2   7        0.21       18.30     26.06 o 
  22   2   7       64.53       69.24     33.30 o 
 -21   3   7      526.87      568.49     52.35 o 
 -19   3   7      443.22      521.37     47.90 o 
 -17   3   7        0.07       18.15     26.64 o 
 -15   3   7      352.91      365.12     30.08 o 
 -13   3   7     4006.89     4057.76     75.72 o 
 -11   3   7       12.81       61.72     22.78 o 
  -9   3   7      239.76      232.35     30.06 o 
  -7   3   7     5550.06     5509.10     91.21 o 
  -5   3   7     2309.43     2193.10     46.36 o 
  -3   3   7     8916.45     9716.38    161.77 o 
  -1   3   7     1233.55      997.56     38.53 o 
   1   3   7    16249.03    17210.81    238.60 o 
   3   3   7    23021.01    24733.00    241.55 o 
   5   3   7      310.51      315.06     16.73 o 
   7   3   7     1931.35     1938.57     39.40 o 
   9   3   7       64.36      120.06     15.38 o 
  11   3   7      956.53      949.69     31.26 o 
  13   3   7      233.12      200.80     24.98 o 
  15   3   7      219.24      214.26     31.38 o 
  17   3   7       32.76       18.04     25.55 o 
  19   3   7      182.40      148.50     29.81 o 
  21   3   7       78.15      138.31     31.53 o 
 -20   4   7      177.68      210.06     56.43 o 
 -18   4   7      420.47      433.13     51.09 o 
 -16   4   7      128.06      139.57     34.13 o 
 -14   4   7     1630.24     1453.13     54.29 o 
 -12   4   7      816.80      854.91     45.56 o 
 -10   4   7      920.89      908.94     27.22 o 
  -8   4   7     3941.77     3860.96     76.76 o 
  -6   4   7     3855.30     3679.54     69.35 o 
  -4   4   7     1697.26     1610.78     45.24 o 
  -2   4   7      263.03      222.56     18.30 o 
   0   4   7     8740.48     8861.18    138.12 o 
   2   4   7      722.21      577.91     22.13 o 
   4   4   7      539.92      778.26     32.42 o 
   6   4   7     7985.26     8424.74    114.01 o 
   8   4   7      891.71      815.33     25.10 o 
  10   4   7      665.12      595.53     30.43 o 
  12   4   7     1035.23      889.15     39.90 o 
  14   4   7     3045.17     3073.08     75.87 o 
  16   4   7     1285.83     1219.72     51.77 o 
  18   4   7        0.35        9.33     25.14 o 
  20   4   7      109.68      117.38     29.84 o 
 -21   5   7        1.17       41.55     75.46 o 
 -19   5   7       44.44       60.36     41.33 o 
 -17   5   7      387.48      378.96     44.51 o 
 -15   5   7      451.50      463.48     45.57 o 
 -13   5   7     3528.55     3428.25    121.44 o 
 -11   5   7     2049.52     1984.29     71.93 o 
  -9   5   7      996.48      975.34     34.59 o 
  -7   5   7     1130.08     1012.06     34.82 o 
  -5   5   7       81.08       42.39     12.11 o 
  -3   5   7     7647.49     7716.90    103.02 o 
  -1   5   7     8534.67     8534.51     98.35 o 
   1   5   7       24.55       35.64     10.75 o 
   3   5   7       16.42      100.41     12.41 o 
   5   5   7      197.00      165.27     22.12 o 
   7   5   7      684.41      518.14     35.48 o 
   9   5   7     1175.30     1116.85     40.07 o 
  11   5   7     1360.35     1114.09     50.26 o 
  13   5   7     1190.06     1041.88     45.19 o 
  15   5   7      161.89      260.83     30.79 o 
  17   5   7       70.33       85.54     26.85 o 
  19   5   7       50.90       74.87     28.53 o 
 -20   6   7       10.72      -13.21     43.06 o 
 -18   6   7      201.24      191.85     51.96 o 
 -16   6   7      267.76      331.90     45.94 o 
 -14   6   7     1489.79     1336.65     70.13 o 
 -12   6   7     7016.72     6834.56    130.41 o 
 -10   6   7      208.27      173.27     21.60 o 
  -8   6   7     1028.83      927.57     34.13 o 
  -6   6   7      132.77      144.36     17.14 o 
  -4   6   7      366.50      444.57     20.83 o 
  -2   6   7     1810.85     1809.81     35.26 o 
   0   6   7     1339.95     1369.87     33.92 o 
   2   6   7      671.38      613.82     24.21 o 
   4   6   7       57.55       88.59     26.62 o 
   6   6   7      316.77      374.99     23.12 o 
   8   6   7      967.77      997.93     61.52 o 
  10   6   7      111.48       94.49     25.10 o 
  12   6   7       30.64       52.49     31.64 o 
  14   6   7      381.56      385.66     33.35 o 
  16   6   7       83.69       97.83     27.29 o 
  18   6   7       21.04       32.05     27.34 o 
  20   6   7        8.72       26.65     29.52 o 
 -19   7   7       20.04       55.86     74.34 o 
 -17   7   7       62.20       52.20     35.10 o 
 -15   7   7      480.04      466.96     48.63 o 
 -13   7   7      311.34      337.63     44.60 o 
 -11   7   7      256.87      188.10     35.44 o 
  -9   7   7      230.02      257.94     39.48 o 
  -7   7   7     2261.82     2236.66     65.67 o 
  -5   7   7     1301.86     1238.22     46.95 o 
  -3   7   7       77.13      182.33     34.44 o 
  -1   7   7       12.32       18.92     15.72 o 
   1   7   7      868.47      791.36     28.78 o 
   3   7   7       46.46       50.52     13.88 o 
   5   7   7      372.23      369.77     29.25 o 
   7   7   7      844.09      803.14     43.70 o 
   9   7   7     1014.24      901.71     46.45 o 
  11   7   7     1180.23      985.57     66.40 o 
  13   7   7      128.18      110.28     32.27 o 
  15   7   7       99.01       90.10     31.95 o 
  17   7   7        8.95       18.40     32.18 o 
  19   7   7       75.31      112.87     36.85 o 
 -18   8   7        2.41        4.41     38.25 o 
 -16   8   7        0.07      -48.55     32.37 o 
 -14   8   7        1.40       47.33     33.63 o 
 -12   8   7     2960.07     2782.18    102.91 o 
 -10   8   7     1928.41     1747.25     78.99 o 
  -8   8   7       11.86       30.50     27.71 o 
  -6   8   7      124.02      191.04     26.39 o 
  -4   8   7      818.35      808.41     40.79 o 
  -2   8   7     2423.59     2547.85     69.75 o 
   0   8   7        0.30       17.74     16.96 o 
   2   8   7       34.67       47.28     14.90 o 
   4   8   7        0.69       13.99     17.52 o 
   6   8   7       11.92       32.17     18.85 o 
   8   8   7      181.28      226.97     30.42 o 
  10   8   7     1206.85     1070.72     59.79 o 
  12   8   7      743.89      653.58     45.10 o 
  14   8   7        6.08       56.96     30.87 o 
  16   8   7       18.52       67.96     34.29 o 
 -15   9   7        0.83      -11.12     35.13 o 
 -13   9   7      163.28      224.04     40.34 o 
 -11   9   7        0.38       56.64     33.25 o 
  -9   9   7       47.17      133.21     45.92 o 
  -7   9   7      348.47      310.94     39.63 o 
  -5   9   7     1030.16      882.18     46.24 o 
  -3   9   7     2056.41     1883.13     63.58 o 
  -1   9   7      117.92      129.24     22.80 o 
   1   9   7     1017.38      816.71     36.65 o 
   3   9   7       45.15       81.12     20.78 o 
   5   9   7      427.78      404.82     30.52 o 
   7   9   7       88.85      115.46     29.23 o 
   9   9   7      320.80      385.29     42.12 o 
  11   9   7     1574.54     1382.95     62.06 o 
  13   9   7      303.74      352.31     37.87 o 
  15   9   7       93.22      142.54     36.44 o 
 -14  10   7       32.05       -4.36     34.82 o 
 -12  10   7      570.80      546.02     53.30 o 
 -10  10   7       99.37      139.48     35.67 o 
  -8  10   7      155.47      188.45     38.02 o 
  -6  10   7       20.29        9.98     30.00 o 
  -4  10   7      107.15      124.17     28.02 o 
  -2  10   7        4.80       24.72     26.29 o 
   0  10   7      171.11      227.81     31.53 o 
   2  10   7      238.21      299.69     33.13 o 
   4  10   7        6.89       45.20     23.31 o 
   6  10   7      440.74      452.65     48.82 o 
   8  10   7       58.68      122.76     29.77 o 
  10  10   7       10.14       51.36     27.00 o 
  12  10   7        0.19       56.61     29.25 o 
  14  10   7       10.18       27.08     39.54 o 
 -11  11   7      313.72      398.72     49.09 o 
  -9  11   7       35.61      128.91     39.82 o 
  -7  11   7      513.51      553.84     65.74 o 
  -5  11   7     1212.60     1283.75     69.51 o 
  -3  11   7      417.41      477.65     58.18 o 
  -1  11   7       13.61       69.80     26.31 o 
   1  11   7      353.00      301.56     35.21 o 
   3  11   7       37.82       34.06     26.27 o 
   5  11   7      295.54      301.04     55.33 o 
   7  11   7      407.22      424.53     39.50 o 
   9  11   7      343.75      412.20     39.86 o 
  11  11   7      911.11      919.31     60.02 o 
  -8  12   7        2.38       32.32     36.18 o 
  -6  12   7        7.13       57.90     33.64 o 
  -4  12   7        3.08       24.68     41.15 o 
  -2  12   7        0.07       61.47     48.59 o 
   0  12   7       66.64       76.54     28.05 o 
   2  12   7      283.87      329.66     36.99 o 
   4  12   7      338.49      446.46     81.54 o 
   6  12   7       15.19       52.38     36.76 o 
   8  12   7        7.30       57.96     37.58 o 
 -22   0   8      268.78      284.92     52.00 o 
 -20   0   8      644.27      571.58     48.00 o 
 -18   0   8      182.83      110.58     29.78 o 
 -16   0   8      119.07      161.45     28.48 o 
 -14   0   8     1429.18     1291.06     54.74 o 
 -12   0   8     8724.99     9107.12    188.46 o 
 -10   0   8    12616.23    12749.76    254.85 o 
  -8   0   8     3778.29     4141.56    106.45 o 
  -6   0   8        0.90        0.65     16.24 o 
  -4   0   8     2591.59     2668.59     71.40 o 
  -2   0   8        2.12       60.22     14.32 o 
   0   0   8       18.03       14.63     11.77 o 
   2   0   8     6240.81     6140.30    132.01 o 
   4   0   8     3634.82     3848.58    102.24 o 
   6   0   8    28519.30    29615.36    409.34 o 
   8   0   8     2004.21     1649.42     54.24 o 
  10   0   8      532.26      567.16     36.18 o 
  12   0   8     1263.81     1135.66     51.42 o 
  14   0   8      825.86      709.79     45.82 o 
  16   0   8        0.34      -12.50     27.60 o 
  18   0   8     1332.26     1358.19     68.31 o 
  20   0   8       59.68       71.92     45.16 o 
  22   0   8      372.89      338.67     61.02 o 
 -21   1   8        2.58       58.67     29.04 o 
 -19   1   8       98.17      129.49     28.36 o 
 -17   1   8      190.36      124.25     22.63 o 
 -15   1   8        6.77       30.27     17.83 o 
 -13   1   8     1168.19     1054.12     36.99 o 
 -11   1   8        2.71       42.01     14.58 o 
  -9   1   8      792.75      810.89     27.17 o 
  -7   1   8      980.01     1102.11     32.74 o 
  -5   1   8     1210.73     1119.53     30.37 o 
  -3   1   8     5654.87     5362.40     81.81 o 
  -1   1   8       97.11      102.55     10.15 o 
   1   1   8       79.20       88.52     10.49 o 
   3   1   8    11742.37    12201.37    142.54 o 
   5   1   8     4448.11     4391.70     69.05 o 
   7   1   8      230.74      245.53     17.52 o 
   9   1   8       66.96       53.47     14.39 o 
  11   1   8      264.86      237.19     20.05 o 
  13   1   8      215.46      169.78     20.26 o 
  15   1   8      173.06      230.55     23.14 o 
  17   1   8      517.03      462.19     35.81 o 
  19   1   8       88.81       80.83     39.44 o 
  21   1   8       10.21       23.46     31.71 o 
 -22   2   8       75.02      141.74     36.32 o 
 -20   2   8       12.16       42.12     23.46 o 
 -18   2   8      234.65      215.52     28.67 o 
 -16   2   8      178.88      193.75     28.28 o 
 -14   2   8       13.25       38.95     17.96 o 
 -12   2   8      396.74      422.45     24.16 o 
 -10   2   8      922.92      968.20     30.86 o 
  -8   2   8     2602.54     2482.60     46.69 o 
  -6   2   8     2566.89     2348.17     46.91 o 
  -4   2   8     3559.25     3685.78     91.73 o 
  -2   2   8      229.52      236.35     20.87 o 
   0   2   8      372.89      294.78     15.48 o 
   2   2   8     2437.15     2343.94     38.77 o 
   4   2   8     1726.59     1774.40     55.46 o 
   6   2   8      347.08      358.07     19.97 o 
   8   2   8      130.23      110.51     15.58 o 
  10   2   8     2361.54     2273.23     48.52 o 
  12   2   8      206.62      249.74     21.35 o 
  14   2   8      174.08      221.15     26.87 o 
  16   2   8      832.79      769.54     42.13 o 
  18   2   8      172.14      197.04     30.76 o 
  20   2   8       43.14       34.07     27.55 o 
  22   2   8        1.21       11.45     35.01 o 
 -21   3   8       84.42      172.79     38.95 o 
 -19   3   8      120.81      195.05     36.68 o 
 -17   3   8      677.70      695.53     42.86 o 
 -15   3   8     1091.96     1033.28     47.34 o 
 -13   3   8       50.17       73.07     20.19 o 
 -11   3   8       62.40      104.60     15.63 o 
  -9   3   8     3993.44     3990.18     74.28 o 
  -7   3   8       23.51       25.38     15.20 o 
  -5   3   8       92.82       78.55     16.39 o 
  -3   3   8       36.41       31.62     16.24 o 
  -1   3   8      511.19      562.45     35.01 o 
   1   3   8      783.79      663.78     19.44 o 
   3   3   8     2952.47     2858.42     49.18 o 
   5   3   8     5299.17     5526.92     74.51 o 
   7   3   8     2823.17     2545.41     52.10 o 
   9   3   8       29.88       37.66     13.50 o 
  11   3   8       11.24       15.91     15.02 o 
  13   3   8      474.97      447.13     32.14 o 
  15   3   8      495.10      550.80     36.46 o 
  17   3   8      144.20      152.38     30.54 o 
  19   3   8      172.20      201.74     31.73 o 
  21   3   8        4.75       56.17     28.86 o 
 -20   4   8      429.37      497.69     62.37 o 
 -18   4   8      677.82      656.53     55.57 o 
 -16   4   8     1218.64     1258.74     54.58 o 
 -14   4   8     1647.20     1755.04     59.26 o 
 -12   4   8      474.71      451.18     31.83 o 
 -10   4   8     1931.23     1897.01     62.24 o 
  -8   4   8     1793.73     1808.47     55.57 o 
  -6   4   8        2.26       29.17     18.14 o 
  -4   4   8        9.59       17.11     29.11 o 
  -2   4   8      271.09      348.60     25.84 o 
   0   4   8       55.76      118.93     13.30 o 
   2   4   8      175.92      215.50     15.72 o 
   4   4   8    19418.74    19678.21    202.97 o 
   6   4   8     4612.05     4692.41     72.56 o 
   8   4   8       14.14       10.93     14.10 o 
  10   4   8     1417.18     1277.29     43.40 o 
  12   4   8      457.68      414.20     31.22 o 
  14   4   8     1962.97     1844.82     59.30 o 
  16   4   8      746.94      730.34     42.88 o 
  18   4   8       61.82       72.88     27.00 o 
  20   4   8        2.86       32.38     27.72 o 
 -19   5   8       89.84      146.13     46.97 o 
 -17   5   8        8.12       51.71     39.56 o 
 -15   5   8       12.74        0.61     37.33 o 
 -13   5   8      486.04      524.02     39.81 o 
 -11   5   8      136.89      148.63     22.35 o 
  -9   5   8      252.28      245.16     22.12 o 
  -7   5   8     1832.15     1836.43     65.25 o 
  -5   5   8        3.94       30.88     12.37 o 
  -3   5   8     1649.00     1520.32     46.72 o 
  -1   5   8      632.96      727.94     35.22 o 
   1   5   8       30.94       50.70     11.95 o 
   3   5   8     2552.98     2863.40     68.72 o 
   5   5   8        1.82       34.32     19.93 o 
   7   5   8      416.79      492.51     27.15 o 
   9   5   8     1163.95     1030.32     39.35 o 
  11   5   8       44.82       17.12     19.56 o 
  13   5   8     1129.87     1050.98     47.50 o 
  15   5   8        1.83       26.83     24.22 o 
  17   5   8      609.49      510.14     38.56 o 
  19   5   8       12.08       19.62     27.18 o 
 -20   6   8       17.92       69.52     48.17 o 
 -18   6   8       55.79       10.59     41.05 o 
 -16   6   8      251.39      242.06     49.63 o 
 -14   6   8     1466.46     1350.21     71.26 o 
 -12   6   8     2071.93     2006.16     66.27 o 
 -10   6   8      556.63      476.38     34.41 o 
  -8   6   8      121.59      176.89     23.79 o 
  -6   6   8      500.12      478.40     38.87 o 
  -4   6   8     1566.43     1564.20     50.47 o 
  -2   6   8       15.57       43.17     13.74 o 
   0   6   8      247.38      277.58     20.46 o 
   2   6   8     2609.83     2416.75     47.90 o 
   4   6   8     1753.52     1717.73     52.07 o 
   6   6   8     1267.91     1120.45     49.00 o 
   8   6   8     2951.86     2504.68    171.73 o 
  10   6   8      391.49      452.04     35.46 o 
  12   6   8      284.57      291.31     29.05 o 
  14   6   8       50.07       92.82     27.01 o 
  16   6   8       90.93      151.42     30.01 o 
  18   6   8      132.56      171.56     33.13 o 
 -19   7   8        2.57       21.20     55.45 o 
 -17   7   8       36.00       49.34     42.13 o 
 -15   7   8      422.95      445.91     48.32 o 
 -13   7   8     1543.34     1474.22     76.09 o 
 -11   7   8        4.05       25.51     36.34 o 
  -9   7   8       47.33       59.11     24.03 o 
  -7   7   8     2130.10     1911.40     61.65 o 
  -5   7   8     1322.24     1134.42     73.92 o 
  -3   7   8      123.37       75.27     20.19 o 
  -1   7   8     1489.73     1434.17     39.63 o 
   1   7   8      638.67      630.78     26.42 o 
   3   7   8       20.76       27.79     14.16 o 
   5   7   8     1014.92      982.96     58.56 o 
   7   7   8     1597.54     1500.61     56.82 o 
   9   7   8     3295.19     3069.62    115.89 o 
  11   7   8      194.57      246.50     32.05 o 
  13   7   8      241.54      272.46     40.51 o 
  15   7   8      169.85      182.33     35.43 o 
  17   7   8       46.70       90.58     34.01 o 
 -16   8   8      116.98      111.09     41.36 o 
 -14   8   8      270.75      240.69     48.31 o 
 -12   8   8      655.84      748.30     66.14 o 
 -10   8   8      216.62      207.67     39.66 o 
  -8   8   8       14.20       19.19     23.60 o 
  -6   8   8       40.99       63.08     23.16 o 
  -4   8   8        0.15       20.64     19.65 o 
  -2   8   8      654.57      697.69     41.27 o 
   0   8   8       97.46       87.50     20.22 o 
   2   8   8     1065.25      889.10     37.37 o 
   4   8   8      323.55      336.29     25.96 o 
   6   8   8        3.21       35.38     25.04 o 
   8   8   8        1.39        6.31     24.31 o 
  10   8   8        3.64       37.93     25.41 o 
  12   8   8      235.50      221.33     33.12 o 
  14   8   8       13.81       37.93     32.06 o 
  16   8   8      139.17      187.73     38.53 o 
 -15   9   8       43.41       66.07     36.80 o 
 -13   9   8      143.02      253.43     42.54 o 
 -11   9   8      118.55      100.48     36.24 o 
  -9   9   8     3486.83     3248.11    110.85 o 
  -7   9   8       11.21       72.44     31.55 o 
  -5   9   8      486.67      503.72     37.97 o 
  -3   9   8       20.83       12.15     20.33 o 
  -1   9   8       70.11       66.32     20.95 o 
   1   9   8      225.45      199.88     28.53 o 
   3   9   8     1318.21     1152.25     44.10 o 
   5   9   8     2028.77     1899.45     68.18 o 
   7   9   8      408.20      380.61     35.81 o 
   9   9   8        8.03       19.93     25.39 o 
  11   9   8       12.59       80.73     29.11 o 
  13   9   8      275.47      308.78     37.44 o 
  15   9   8       30.88       42.61     48.59 o 
 -14  10   8        6.55       15.54     37.08 o 
 -12  10   8        5.73      -14.47     33.98 o 
 -10  10   8       23.42       89.12     34.92 o 
  -8  10   8       36.79       49.53     48.27 o 
  -6  10   8       23.60       52.32     30.74 o 
  -4  10   8        6.93       27.11     24.82 o 
  -2  10   8       61.37       81.08     22.41 o 
   0  10   8        1.59       11.43     24.66 o 
   2  10   8      222.07      164.15     30.06 o 
   4  10   8       13.59       19.33     24.46 o 
   6  10   8      367.09      447.71     38.41 o 
   8  10   8      215.46      290.41     42.57 o 
  10  10   8      131.20      142.50     31.34 o 
  12  10   8      103.96      207.31     57.66 o 
 -11  11   8        0.05       50.66     35.74 o 
  -9  11   8      184.68      237.70     40.32 o 
  -7  11   8      185.37      299.40     41.62 o 
  -5  11   8       44.51       50.91     31.63 o 
  -3  11   8      305.43      288.18     41.11 o 
  -1  11   8       39.80       49.55     29.12 o 
   1  11   8       62.17       76.26     37.03 o 
   3  11   8        3.88       41.43     27.73 o 
   5  11   8      242.31      327.00     63.49 o 
   7  11   8      220.89      169.24     42.24 o 
   9  11   8       88.23      184.40     31.96 o 
  11  11   8       60.87      149.55     44.09 o 
  -6  12   8       72.83      103.23     37.82 o 
  -4  12   8       18.91       48.93     33.13 o 
  -2  12   8        0.48       24.40     31.64 o 
   0  12   8        9.16       80.52     33.74 o 
   2  12   8        2.73       56.15     28.07 o 
   4  12   8      107.04      103.07     44.39 o 
   6  12   8       53.63       46.69     38.76 o 
 -21   1   9       86.09      169.50     33.79 o 
 -19   1   9       41.41       84.23     27.65 o 
 -17   1   9      268.55      286.65     26.72 o 
 -15   1   9      258.98      299.67     24.75 o 
 -13   1   9       19.24       12.25     16.19 o 
 -11   1   9      209.73      236.02     21.63 o 
  -9   1   9      986.43      993.02     34.69 o 
  -7   1   9    10238.25    10713.65    150.69 o 
  -5   1   9     2274.63     2385.77     49.18 o 
  -3   1   9     7900.77     8741.21    148.68 o 
  -1   1   9      311.38      338.43     15.75 o 
   1   1   9    14436.45    15383.70    173.49 o 
   3   1   9     1592.23     1699.62     37.62 o 
   5   1   9     1029.72     1025.17     45.98 o 
   7   1   9     4261.88     4298.07     66.17 o 
   9   1   9      636.40      589.85     25.57 o 
  11   1   9      154.01      131.37     18.86 o 
  13   1   9      234.10      247.50     24.14 o 
  15   1   9       47.48       61.09     20.17 o 
  17   1   9      519.12      566.93     38.15 o 
  19   1   9        1.27       12.08     25.53 o 
  21   1   9       26.85       22.13     31.33 o 
 -22   2   9      317.33      415.59     55.38 o 
 -20   2   9      226.38      274.71     33.41 o 
 -18   2   9      956.61      971.04     49.75 o 
 -16   2   9     3035.08     2698.16     83.25 o 
 -14   2   9      589.64      623.14     36.79 o 
 -12   2   9      721.49      754.11     30.00 o 
 -10   2   9     1739.68     1755.89     41.93 o 
  -8   2   9      112.06      165.16     16.09 o 
  -6   2   9     3011.59     2587.22     69.49 o 
  -4   2   9     5206.05     4682.43    126.88 o 
  -2   2   9    32255.02    35423.25    419.87 o 
   0   2   9    36065.28    37389.77    350.88 o 
   2   2   9     9458.80     9142.08    103.92 o 
   4   2   9      254.48      135.31     12.86 o 
   6   2   9       14.28       14.39     11.46 o 
   8   2   9     3542.07     3309.29     58.02 o 
  10   2   9       50.54       51.92     15.47 o 
  12   2   9      997.41      855.93     32.93 o 
  14   2   9     2140.82     2020.47     59.92 o 
  16   2   9     3590.57     3136.54     80.08 o 
  18   2   9      625.88      655.12     41.76 o 
  20   2   9      508.03      514.37     40.53 o 
 -21   3   9        1.36       50.93     42.42 o 
 -19   3   9       11.71       78.72     33.06 o 
 -17   3   9        4.94       24.43     24.27 o 
 -15   3   9       21.86       67.82     22.21 o 
 -13   3   9     2450.27     2445.69     67.94 o 
 -11   3   9       99.16      138.67     21.95 o 
  -9   3   9       68.00       42.97     16.80 o 
  -7   3   9     3309.59     3178.17     70.27 o 
  -5   3   9      883.74      884.05     40.28 o 
  -3   3   9     5604.10     6082.64    119.43 o 
  -1   3   9     1792.78     1956.16     42.70 o 
   1   3   9    20183.76    21078.45    209.76 o 
   3   3   9     1543.91     1576.70     33.65 o 
   5   3   9     1309.99     1420.36     37.00 o 
   7   3   9      285.66      368.17     21.79 o 
   9   3   9     2845.96     2531.62     50.89 o 
  11   3   9     1154.71     1128.90     35.60 o 
  13   3   9       12.45        9.93     21.61 o 
  15   3   9       63.77       71.00     24.24 o 
  17   3   9        0.79       17.69     27.38 o 
  19   3   9        6.34       14.63     27.24 o 
  21   3   9       34.41       39.49     28.84 o 
 -20   4   9      586.10      589.78     67.96 o 
 -18   4   9      157.56      193.50     67.04 o 
 -16   4   9     1651.47     1514.63     69.25 o 
 -14   4   9       76.37      104.66     26.64 o 
 -12   4   9      818.68      803.37     76.21 o 
 -10   4   9        6.49       46.84     18.62 o 
  -8   4   9        0.35       25.46     16.56 o 
  -6   4   9      629.17      588.45     35.51 o 
  -4   4   9     2759.35     2980.03     78.29 o 
  -2   4   9     4222.37     4272.57    100.20 o 
   0   4   9     3115.03     2863.24     52.67 o 
   2   4   9       60.09       64.70     13.42 o 
   4   4   9     8579.14     8039.51    100.03 o 
   6   4   9     1898.28     1966.09     41.91 o 
   8   4   9       84.79       83.21     18.04 o 
  10   4   9       20.76       39.44     19.04 o 
  12   4   9     1001.98      864.88     40.85 o 
  14   4   9     1569.77     1514.66     54.95 o 
  16   4   9       26.13       26.87     25.62 o 
  18   4   9      107.15      134.35     28.98 o 
  20   4   9      144.88      157.41     31.95 o 
 -19   5   9      280.03      313.44     54.56 o 
 -17   5   9      385.37      491.69     74.99 o 
 -15   5   9       96.13      111.95     42.81 o 
 -13   5   9       15.35       56.34     41.16 o 
 -11   5   9        2.46       14.13     35.29 o 
  -9   5   9       43.09       55.75     22.57 o 
  -7   5   9      261.93      245.48     28.17 o 
  -5   5   9      507.29      468.41     33.39 o 
  -3   5   9     8761.60     8580.17    160.72 o 
  -1   5   9     4236.77     3919.75     89.89 o 
   1   5   9       78.11       78.16     14.44 o 
   3   5   9     6945.71     6666.33    109.51 o 
   5   5   9      408.56      409.21     25.03 o 
   7   5   9     1000.86      938.38     35.77 o 
   9   5   9      122.35      101.20     19.19 o 
  11   5   9      677.09      577.51     33.96 o 
  13   5   9        4.97       43.98     23.54 o 
  15   5   9      692.93      748.33     43.05 o 
  17   5   9      118.71      134.85     29.09 o 
  19   5   9      478.00      532.41     41.76 o 
 -18   6   9      246.82      340.76     98.27 o 
 -16   6   9      402.71      421.01     59.16 o 
 -14   6   9      375.44      296.10     52.69 o 
 -12   6   9      579.54      553.58     44.55 o 
 -10   6   9       30.08       17.46     21.11 o 
  -8   6   9     2101.89     1706.83     65.78 o 
  -6   6   9     1275.33     1306.08     48.65 o 
  -4   6   9     1295.57     1228.51     45.87 o 
  -2   6   9     1286.45     1212.63     44.71 o 
   0   6   9      347.51      456.40     40.10 o 
   2   6   9     5281.18     5040.35     84.31 o 
   4   6   9      377.50      424.24     25.34 o 
   6   6   9     1491.35     1432.23     78.68 o 
   8   6   9      503.17      511.07     54.15 o 
  10   6   9      265.65      286.08     30.75 o 
  12   6   9     1550.55     1303.93     50.97 o 
  14   6   9      806.03      761.17     43.14 o 
  16   6   9     1045.59     1078.56     52.36 o 
  18   6   9        9.63       30.04     29.05 o 
 -17   7   9       47.81       27.94     45.03 o 
 -15   7   9      140.79      187.33     51.24 o 
 -13   7   9      224.88      204.34     50.41 o 
 -11   7   9      124.71       72.06     33.22 o 
  -9   7   9     1271.00     1181.13     52.06 o 
  -7   7   9      170.44      169.83     26.77 o 
  -5   7   9       86.14       68.18     21.58 o 
  -3   7   9     2132.98     2015.25     64.07 o 
  -1   7   9     2223.21     2003.76     54.35 o 
   1   7   9     2670.09     2363.39     50.39 o 
   3   7   9      311.29      369.79     25.64 o 
   5   7   9     1083.86     1021.11     46.50 o 
   7   7   9      161.67      160.09     26.47 o 
   9   7   9        3.30       47.75     26.14 o 
  11   7   9       24.73       93.40     38.92 o 
  13   7   9      427.46      426.84     46.56 o 
  15   7   9     1195.49     1181.97     60.99 o 
  17   7   9      874.88      920.97     58.71 o 
 -16   8   9       99.09       63.45     46.46 o 
 -14   8   9        2.93       12.37     31.87 o 
 -12   8   9      742.60      684.82     56.25 o 
 -10   8   9      184.98      131.72     38.93 o 
  -8   8   9      102.19       73.22     36.47 o 
  -6   8   9      234.78      195.63     29.01 o 
  -4   8   9      720.79      737.61     40.63 o 
  -2   8   9     1122.86      888.34     43.61 o 
   0   8   9     2664.86     2719.39     66.68 o 
   2   8   9     1327.12     1322.10     46.96 o 
   4   8   9       40.51       84.17     23.00 o 
   6   8   9      100.96      101.46     27.34 o 
   8   8   9       37.04       67.96     47.43 o 
  10   8   9       11.11       36.36     25.57 o 
  12   8   9       21.35       48.86     27.55 o 
  14   8   9      112.68      146.73     35.77 o 
  16   8   9      245.38      334.54     42.91 o 
 -15   9   9       72.94       66.10     39.18 o 
 -13   9   9        0.02       10.60     34.20 o 
 -11   9   9      886.68      747.23     57.88 o 
  -9   9   9       36.80       65.74     36.27 o 
  -7   9   9      429.85      414.60     45.55 o 
  -5   9   9      517.90      500.49     37.84 o 
  -3   9   9      261.40      280.12     31.07 o 
  -1   9   9      133.91      121.16     22.71 o 
   1   9   9        3.13       27.60     24.40 o 
   3   9   9     2647.10     2548.91     77.33 o 
   5   9   9      976.49     1012.93     51.30 o 
   7   9   9       21.18       54.76     24.43 o 
   9   9   9       16.22       39.12     25.67 o 
  11   9   9       49.41      135.70     30.71 o 
  13   9   9       43.27       55.20     31.75 o 
  15   9   9      132.79      214.50     39.86 o 
 -12  10   9       43.20      135.09     39.94 o 
 -10  10   9      148.26      136.06     37.37 o 
  -8  10   9      309.52      360.04     43.60 o 
  -6  10   9        1.37       26.16     28.87 o 
  -4  10   9       43.85       63.94     25.36 o 
  -2  10   9       26.39       49.88     21.99 o 
   0  10   9       57.19       97.70     28.16 o 
   2  10   9       26.87       28.22     26.13 o 
   4  10   9      161.91      139.69     34.33 o 
   6  10   9       26.20       17.55     32.49 o 
   8  10   9        3.91       54.66     26.28 o 
  10  10   9       78.73      141.09     32.33 o 
  12  10   9       17.98       81.11     30.04 o 
  -9  11   9      102.34      138.82     35.04 o 
  -7  11   9      413.99      443.07     47.65 o 
  -5  11   9      324.65      412.83     44.30 o 
  -3  11   9      233.73      307.68     41.46 o 
  -1  11   9      370.79      362.98     43.54 o 
   1  11   9      877.90      873.57     52.44 o 
   3  11   9      290.53      347.71     38.13 o 
   5  11   9        0.57       40.27     34.64 o 
   7  11   9       67.19       83.53     39.27 o 
   9  11   9       65.25       64.60     38.03 o 
  -6  12   9       31.40       29.40     42.41 o 
  -4  12   9       10.62       20.78     31.75 o 
  -2  12   9       30.31       41.14     32.42 o 
   0  12   9       14.03       84.15     30.38 o 
   2  12   9        1.71       97.50     39.46 o 
   4  12   9        6.40       44.35     51.76 o 
   6  12   9       11.96       65.53     40.18 o 
 -22   0  10       42.28      162.32     63.21 o 
 -20   0  10      347.95      484.54     81.72 o 
 -18   0  10       81.37      118.44     42.92 o 
 -16   0  10      105.23      172.25     34.46 o 
 -14   0  10      516.12      484.19     45.25 o 
 -12   0  10      442.78      504.40     41.80 o 
 -10   0  10     2306.76     2156.31     77.54 o 
  -8   0  10     4689.31     4602.38    117.63 o 
  -6   0  10    10701.68    10517.60    210.56 o 
  -4   0  10    47135.57    51260.81    841.50 o 
  -2   0  10      921.19     1293.17     39.12 o 
   0   0  10       20.85        7.61     15.27 o 
   2   0  10     8307.90     6961.33    130.97 o 
   4   0  10     3419.32     3354.47     95.48 o 
   6   0  10      796.18      799.25     37.52 o 
   8   0  10     1600.50     1307.95     51.04 o 
  10   0  10     4866.41     5066.28    114.30 o 
  12   0  10     1752.18     1715.99     66.03 o 
  14   0  10      910.30      825.09     54.75 o 
  16   0  10       25.03       67.07     30.19 o 
  18   0  10      263.01      167.55     68.73 o 
  20   0  10      239.04      251.95     55.93 o 
 -21   1  10        5.71      154.63     45.62 o 
 -19   1  10      227.97      275.62     36.90 o 
 -17   1  10      136.02      188.79     29.20 o 
 -15   1  10      190.35      197.36     24.61 o 
 -13   1  10      212.91      230.59     24.36 o 
 -11   1  10     1201.25     1209.73     41.45 o 
  -9   1  10     1703.29     1782.61     55.59 o 
  -7   1  10      558.12      523.51     24.24 o 
  -5   1  10     4772.63     4706.16     79.90 o 
  -3   1  10     7739.91     8363.61    121.99 o 
  -1   1  10       56.90       49.46      9.80 o 
   1   1  10     8356.96     9474.08    117.97 o 
   3   1  10      555.65      581.00     23.96 o 
   5   1  10     1574.87     1433.07     59.63 o 
   7   1  10        0.06       50.70     20.16 o 
   9   1  10      276.32      272.86     21.71 o 
  11   1  10     1561.83     1377.81     40.55 o 
  13   1  10      567.22      447.87     27.85 o 
  15   1  10      281.66      316.48     26.63 o 
  17   1  10      684.37      610.63     39.44 o 
  19   1  10        2.22       21.53     25.63 o 
  21   1  10       49.29       65.22     33.64 o 
 -20   2  10        2.30       77.14     29.59 o 
 -18   2  10      431.60      436.00     37.01 o 
 -16   2  10       68.78      104.46     26.18 o 
 -14   2  10       44.22       90.90     23.17 o 
 -12   2  10       22.09       47.39     19.98 o 
 -10   2  10     3554.61     3695.29     74.19 o 
  -8   2  10     3328.55     3403.16     66.25 o 
  -6   2  10      534.91      490.10     31.91 o 
  -4   2  10      982.43     1107.24     43.74 o 
  -2   2  10     4906.37     5079.53     83.50 o 
   0   2  10    11919.79    12743.98    135.26 o 
   2   2  10     1239.08     1027.91     27.14 o 
   4   2  10      301.47      380.27     21.00 o 
   6   2  10      100.29      102.25     15.61 o 
   8   2  10      622.67      510.76     25.34 o 
  10   2  10      987.34      924.72     32.64 o 
  12   2  10       30.82       43.56     18.41 o 
  14   2  10      127.81      120.81     25.24 o 
  16   2  10      159.46      243.78     30.78 o 
  18   2  10       11.13       11.84     26.19 o 
  20   2  10       44.47       81.48     28.97 o 
 -21   3  10      263.01      415.05     59.06 o 
 -19   3  10        0.18       46.82     40.18 o 
 -17   3  10       61.03       70.53     25.73 o 
 -15   3  10      503.12      480.29     35.92 o 
 -13   3  10     1013.52     1029.32     45.63 o 
 -11   3  10      182.64      173.56     23.31 o 
  -9   3  10      606.06      669.00     31.28 o 
  -7   3  10     1036.28      990.96     45.80 o 
  -5   3  10      434.67      404.60     30.31 o 
  -3   3  10     1526.38     1298.03     48.94 o 
  -1   3  10      334.31      401.19     18.52 o 
   1   3  10      241.16      324.01     19.41 o 
   3   3  10     3540.38     3276.43     53.02 o 
   5   3  10     1212.28     1176.35     40.74 o 
   7   3  10      202.83      208.76     18.26 o 
   9   3  10      207.91      212.63     18.84 o 
  11   3  10      488.85      404.87     29.33 o 
  13   3  10     1957.50     1829.97     57.65 o 
  15   3  10      134.31      109.34     26.84 o 
  17   3  10      129.04      201.06     30.57 o 
  19   3  10      270.30      342.46     37.58 o 
  21   3  10       17.17       57.76     32.13 o 
 -20   4  10        2.16       28.23     42.49 o 
 -18   4  10      112.32      118.74     42.57 o 
 -16   4  10      821.59      834.42     54.37 o 
 -14   4  10      295.30      231.90     92.39 o 
 -12   4  10     1786.75     1669.66     67.43 o 
 -10   4  10      247.54      184.12     28.64 o 
  -8   4  10     4593.88     4375.57    107.19 o 
  -6   4  10     1355.27     1352.25     54.40 o 
  -4   4  10      985.23      998.84     45.34 o 
  -2   4  10       51.38       82.72     20.83 o 
   0   4  10       10.12       36.18     20.32 o 
   2   4  10     1025.58     1150.90     37.40 o 
   4   4  10     1816.99     1800.76     39.74 o 
   6   4  10      728.40      764.64     35.87 o 
   8   4  10      208.09      204.96     17.94 o 
  10   4  10     1648.40     1466.35     54.66 o 
  12   4  10     1842.85     1759.54     56.78 o 
  14   4  10      662.83      712.14     41.45 o 
  16   4  10       66.04       64.72     27.41 o 
  18   4  10      110.78      153.72     30.43 o 
  20   4  10      166.37      213.96     34.75 o 
 -19   5  10      116.52      154.90     48.89 o 
 -17   5  10       35.33      121.69     42.63 o 
 -15   5  10      452.32      368.40     54.04 o 
 -13   5  10     1278.47     1197.10     71.64 o 
 -11   5  10      240.64      167.96     49.07 o 
  -9   5  10        0.64       -3.87     22.39 o 
  -7   5  10      496.36      461.90     36.12 o 
  -5   5  10      863.29      809.10     43.08 o 
  -3   5  10     3164.93     3088.31     84.75 o 
  -1   5  10      274.22      421.52     71.10 o 
   1   5  10     1629.78     1534.41     47.61 o 
   3   5  10     1032.96      999.22     43.40 o 
   5   5  10      163.05      217.37     21.15 o 
   7   5  10      114.64      173.87     27.47 o 
   9   5  10      899.07      807.34     36.82 o 
  11   5  10       26.25       30.73     20.54 o 
  13   5  10      115.60       89.66     25.79 o 
  15   5  10       49.01       41.00     26.35 o 
  17   5  10       14.67       19.03     26.09 o 
  19   5  10      116.31      144.11     31.72 o 
 -18   6  10        7.13       11.96     70.88 o 
 -16   6  10        0.68      -17.16     44.70 o 
 -14   6  10      100.61      117.22     45.93 o 
 -12   6  10        5.21        4.52     29.63 o 
 -10   6  10      564.52      562.72     43.84 o 
  -8   6  10      558.67      552.73     60.03 o 
  -6   6  10      904.21      765.11     45.40 o 
  -4   6  10      353.51      337.77     32.53 o 
  -2   6  10      216.09      219.33     28.51 o 
   0   6  10       63.63      158.17     35.20 o 
   2   6  10     1027.05     1027.62     35.37 o 
   4   6  10       89.13      135.75     22.50 o 
   6   6  10     1493.56     1378.09     52.14 o 
   8   6  10      882.20      689.35     39.96 o 
  10   6  10      694.39      661.94     36.40 o 
  12   6  10       18.09       40.01     22.25 o 
  14   6  10      378.10      425.03     35.53 o 
  16   6  10      681.02      762.68     46.33 o 
  18   6  10       43.08       87.20     30.53 o 
 -17   7  10       17.24       61.39     51.52 o 
 -15   7  10       42.42       66.70     42.53 o 
 -13   7  10       41.05       37.18     41.30 o 
 -11   7  10      178.93      153.17     48.93 o 
  -9   7  10     2926.45     2824.45     81.21 o 
  -7   7  10     3017.07     2893.93    105.82 o 
  -5   7  10      514.05      488.35     34.71 o 
  -3   7  10        4.47       19.84     20.30 o 
  -1   7  10     2697.14     2424.64     61.59 o 
   1   7  10     3007.93     2700.40    107.81 o 
   3   7  10        0.87       24.05     17.24 o 
   5   7  10      415.31      362.27     32.63 o 
   7   7  10     1282.82     1140.39     62.45 o 
   9   7  10     1591.23     1585.08     81.81 o 
  11   7  10       26.65       18.67     25.49 o 
  13   7  10       76.70      139.77     33.69 o 
  15   7  10      165.54      249.85     38.21 o 
  17   7  10      628.96      733.18     54.08 o 
 -16   8  10       27.49       18.19     44.03 o 
 -14   8  10      329.54      348.25     58.89 o 
 -12   8  10      128.84      111.79     36.66 o 
 -10   8  10      431.75      472.15     50.55 o 
  -8   8  10      130.58      112.39     29.96 o 
  -6   8  10      401.37      255.78     50.91 o 
  -4   8  10       47.07       50.99     23.71 o 
  -2   8  10      670.59      603.97     37.98 o 
   0   8  10        6.24       16.42     19.90 o 
   2   8  10      533.40      543.88     37.44 o 
   4   8  10      664.75      648.36     40.56 o 
   6   8  10      550.91      593.18     41.31 o 
   8   8  10      409.18      319.30     33.42 o 
  10   8  10       22.67       14.94     24.84 o 
  12   8  10        2.60       41.92     27.88 o 
  14   8  10        0.08       39.10     33.50 o 
  16   8  10        2.98       26.53     33.99 o 
 -15   9  10        6.84       42.55     49.90 o 
 -13   9  10      220.15      271.45     46.26 o 
 -11   9  10       70.84       82.50     38.07 o 
  -9   9  10       55.48       65.00     35.15 o 
  -7   9  10      835.29      880.18     49.54 o 
  -5   9  10     1737.25     1577.14     73.36 o 
  -3   9  10      656.41      579.67     39.66 o 
  -1   9  10      290.28      223.84     26.32 o 
   1   9  10       22.58       21.86     24.30 o 
   3   9  10      129.52      193.14     29.82 o 
   5   9  10        6.26       15.04     33.10 o 
   7   9  10       37.05       51.28     26.68 o 
   9   9  10      341.93      395.68     38.15 o 
  11   9  10      691.46      773.77     50.38 o 
  13   9  10      373.67      440.17     42.65 o 
 -12  10  10       15.66      -10.83     41.97 o 
 -10  10  10       23.05       -9.38     34.74 o 
  -8  10  10       58.74       68.39     32.43 o 
  -6  10  10      229.71      231.28     38.32 o 
  -4  10  10       67.57      124.91     25.50 o 
  -2  10  10       57.02       75.55     26.65 o 
   0  10  10       19.28       48.66     26.63 o 
   2  10  10      123.92      152.85     28.83 o 
   4  10  10       23.75       25.84     36.09 o 
   6  10  10       14.42        4.42     32.48 o 
   8  10  10        3.68      -13.64     31.40 o 
  10  10  10       44.26       75.67     30.81 o 
  12  10  10        0.67       59.90     30.73 o 
  -9  11  10       88.82       84.61     37.66 o 
  -7  11  10       34.65       55.95     35.80 o 
  -5  11  10        0.19       23.07     31.80 o 
  -3  11  10       11.38       69.24     44.21 o 
  -1  11  10       88.42      139.74     31.16 o 
   1  11  10      283.76      282.49     36.41 o 
   3  11  10       19.34       43.59     39.41 o 
   5  11  10      144.07      228.85     45.67 o 
   7  11  10        0.85       24.23     38.27 o 
   9  11  10        3.22       73.47     49.89 o 
  -4  12  10       21.49       78.59     41.93 o 
  -2  12  10       55.47       72.08     50.84 o 
   0  12  10        7.23       19.85     35.06 o 
   2  12  10       35.65      147.03     39.13 o 
   4  12  10      121.05      173.15     45.98 o 
 -21   1  11       77.09      174.76     46.50 o 
 -19   1  11        1.45       72.67     37.38 o 
 -17   1  11     1257.24     1213.67     87.63 o 
 -15   1  11      553.36      643.97     45.06 o 
 -13   1  11      769.49      691.98     45.50 o 
 -11   1  11     1589.49     1600.51     48.38 o 
  -9   1  11     1237.71     1223.88     39.51 o 
  -7   1  11      615.69      632.48     26.82 o 
  -5   1  11      159.84      168.71     16.39 o 
  -3   1  11        6.57       25.99     12.05 o 
  -1   1  11      392.52      642.33     42.77 o 
   1   1  11    17300.80    18063.76    205.17 o 
   3   1  11      336.12      365.16     21.49 o 
   5   1  11      103.87       88.70     15.04 o 
   7   1  11     1275.47     1244.62     35.47 o 
   9   1  11      530.67      571.80     27.40 o 
  11   1  11       26.51       70.18     18.87 o 
  13   1  11      335.62      333.17     25.91 o 
  15   1  11      157.48      141.92     23.35 o 
  17   1  11      296.49      309.62     37.41 o 
  19   1  11        1.77       12.57     30.40 o 
  21   1  11       17.53       90.12     37.63 o 
 -20   2  11      489.70      571.29     51.03 o 
 -18   2  11      757.73      757.04     46.14 o 
 -16   2  11     1714.70     1571.86     70.43 o 
 -14   2  11      565.39      554.12     43.16 o 
 -12   2  11     6351.15     6184.43    139.09 o 
 -10   2  11     4069.33     3839.97     99.54 o 
  -8   2  11      934.42      947.09     32.06 o 
  -6   2  11      525.75      480.73     32.93 o 
  -4   2  11     1231.89     1361.93     65.48 o 
  -2   2  11      643.94      633.83     26.20 o 
   0   2  11     9089.43     8958.92    111.66 o 
   2   2  11    11814.82    11666.90    138.79 o 
   4   2  11     4912.41     4571.85     75.07 o 
   6   2  11     7077.24     7020.28     94.77 o 
   8   2  11     7175.62     7081.03    109.61 o 
  10   2  11     1315.85     1237.37     38.51 o 
  12   2  11     2094.46     1897.58     49.81 o 
  14   2  11      768.41      727.53     39.46 o 
  16   2  11        1.74        5.35     24.45 o 
  18   2  11       88.48       91.64     27.55 o 
  20   2  11      550.95      476.21     40.83 o 
 -21   3  11      283.29      307.30     56.05 o 
 -19   3  11        5.33       64.17     48.84 o 
 -17   3  11        9.28       48.44     29.36 o 
 -15   3  11       74.82       92.22     30.68 o 
 -13   3  11     4768.81     4619.93    120.29 o 
 -11   3  11      343.87      369.61     36.94 o 
  -9   3  11     7314.37     6731.08    142.80 o 
  -7   3  11     3241.11     3081.15     85.08 o 
  -5   3  11       38.96       57.10     20.35 o 
  -3   3  11       93.21      141.96     22.97 o 
  -1   3  11      562.13      553.98     43.46 o 
   1   3  11      903.12      997.94     34.03 o 
   3   3  11     4222.31     3895.83     60.54 o 
   5   3  11        2.20       25.49     12.75 o 
   7   3  11      595.33      624.59     26.73 o 
   9   3  11      135.30       80.15     19.80 o 
  11   3  11       73.22       62.30     21.82 o 
  13   3  11        0.34        2.06     21.59 o 
  15   3  11       36.12       13.46     23.76 o 
  17   3  11        9.65       38.99     26.52 o 
  19   3  11       21.31       40.28     30.16 o 
 -20   4  11       52.11      110.98     46.85 o 
 -18   4  11        5.53       24.95     38.62 o 
 -16   4  11      280.12      143.51     72.09 o 
 -14   4  11     2842.53     2612.33     90.02 o 
 -12   4  11     3990.59     3360.74    141.94 o 
 -10   4  11     1001.47     1006.94     52.56 o 
  -8   4  11      762.45      791.85     46.17 o 
  -6   4  11      288.25      323.36     32.20 o 
  -4   4  11     2376.80     2323.93     72.27 o 
  -2   4  11      133.96      238.82     26.55 o 
   0   4  11      343.31      378.78     27.59 o 
   2   4  11     6877.98     7041.39    104.15 o 
   4   4  11     8784.82     8740.77    109.66 o 
   6   4  11     1194.19     1075.38     42.92 o 
   8   4  11       28.21       31.29     15.95 o 
  10   4  11      837.16      753.96     41.98 o 
  12   4  11     1498.34     1562.02     55.03 o 
  14   4  11      154.41      209.57     30.77 o 
  16   4  11        0.95       24.02     26.27 o 
  18   4  11       11.17       25.98     28.48 o 
  20   4  11      149.12      164.38     34.20 o 
 -19   5  11       20.58       93.40     44.56 o 
 -17   5  11       32.65       17.85     43.48 o 
 -15   5  11      218.43      228.93     37.09 o 
 -13   5  11     1275.07     1313.21     83.54 o 
 -11   5  11     3028.10     2960.36     94.47 o 
  -9   5  11       34.70       51.27     27.74 o 
  -7   5  11       14.62       49.31     24.94 o 
  -5   5  11      381.59      350.61     32.35 o 
  -3   5  11      288.11      326.74     31.90 o 
  -1   5  11        2.37      -31.20     20.80 o 
   1   5  11      270.47      309.63     31.57 o 
   3   5  11     3397.07     3750.37     71.78 o 
   5   5  11     3684.92     3278.18     67.50 o 
   7   5  11      269.67      253.08     24.13 o 
   9   5  11      289.24      269.56     25.70 o 
  11   5  11      320.10      277.11     39.81 o 
  13   5  11      100.03      191.97     27.90 o 
  15   5  11       26.46       53.21     25.78 o 
  17   5  11       80.52       44.67     34.78 o 
  19   5  11      216.40      305.06     37.13 o 
 -18   6  11       90.83      119.04     45.59 o 
 -16   6  11        6.91        5.13     38.74 o 
 -14   6  11      667.85      681.56     67.58 o 
 -12   6  11      418.55      436.72     43.05 o 
 -10   6  11       30.12       39.29     23.25 o 
  -8   6  11        0.64        6.17     25.92 o 
  -6   6  11      403.59      361.86     42.23 o 
  -4   6  11      146.38      106.63     26.31 o 
  -2   6  11     2778.88     2689.27     83.19 o 
   0   6  11      423.32      425.28     31.26 o 
   2   6  11      726.03      685.33     30.98 o 
   4   6  11        9.34       21.07     18.49 o 
   6   6  11        1.02        2.04     21.85 o 
   8   6  11       94.14      102.59     25.73 o 
  10   6  11     1010.61      993.82     43.98 o 
  12   6  11      354.59      298.11     49.00 o 
  14   6  11      106.29      186.81     29.51 o 
  16   6  11        5.54       36.26     28.03 o 
  18   6  11        1.56       18.37     29.68 o 
 -17   7  11       94.96       88.63     48.78 o 
 -15   7  11        2.19      -45.16     38.06 o 
 -13   7  11       59.26       29.46     41.06 o 
 -11   7  11     1625.55     1637.46     74.27 o 
  -9   7  11     1831.64     1575.58    156.17 o 
  -7   7  11       71.38       80.94     29.54 o 
  -5   7  11     1175.51     1108.76     56.91 o 
  -3   7  11     1816.32     1762.24     69.85 o 
  -1   7  11      121.93      127.52     26.70 o 
   1   7  11      162.07      248.50     29.69 o 
   3   7  11     2418.69     2447.04     76.57 o 
   5   7  11      939.05      834.60     45.02 o 
   7   7  11      536.15      572.71     40.57 o 
   9   7  11        0.75       -2.86     24.95 o 
  11   7  11        0.50        5.82     23.34 o 
  13   7  11        1.22      -13.99     30.12 o 
  15   7  11      159.84      212.10     38.32 o 
  17   7  11      244.25      263.11     41.29 o 
 -16   8  11      162.40      177.41     55.23 o 
 -14   8  11      449.89      406.55     63.56 o 
 -12   8  11      238.64      357.22     59.35 o 
 -10   8  11     1062.65      975.61     78.41 o 
  -8   8  11      189.08      167.90     31.24 o 
  -6   8  11       87.86       98.98     26.59 o 
  -4   8  11      590.75      577.30     39.90 o 
  -2   8  11       74.19       63.46     21.95 o 
   0   8  11      667.74      736.14     42.22 o 
   2   8  11     1408.39     1312.60     85.52 o 
   4   8  11       61.20       36.97     32.05 o 
   6   8  11       91.75      101.07     27.55 o 
   8   8  11      330.09      272.16     30.91 o 
  10   8  11      173.79      245.91     52.69 o 
  12   8  11      125.28      235.79     36.12 o 
  14   8  11       15.74      -18.29     33.61 o 
 -13   9  11      314.00      426.68     65.49 o 
 -11   9  11      318.11      311.95     47.10 o 
  -9   9  11       35.29       58.58     35.42 o 
  -7   9  11       29.62       43.34     27.13 o 
  -5   9  11        3.78       16.76     30.54 o 
  -3   9  11      238.75      137.82     28.15 o 
  -1   9  11      199.73      241.03     27.45 o 
   1   9  11       95.29       95.46     30.94 o 
   3   9  11     1818.53     1708.97     78.64 o 
   5   9  11      618.22      634.09     55.31 o 
   7   9  11      148.77      216.46     40.10 o 
   9   9  11      195.73      252.02     47.18 o 
  11   9  11      376.13      505.91     67.90 o 
  13   9  11      124.47      217.03     36.96 o 
 -12  10  11       61.69       65.43     40.46 o 
 -10  10  11        1.34       36.95     36.76 o 
  -8  10  11       75.26       36.62     34.11 o 
  -6  10  11       49.94       70.67     32.45 o 
  -4  10  11        2.58       41.02     25.82 o 
  -2  10  11       38.10       70.91     27.85 o 
   0  10  11      372.00      470.46     40.95 o 
   2  10  11      436.78      421.60     38.68 o 
   4  10  11       84.25       76.20     36.83 o 
   6  10  11        1.17       37.01     35.87 o 
   8  10  11       53.12       73.13     38.04 o 
  10  10  11       18.46       49.20     37.69 o 
  -7  11  11        0.29       11.63     32.19 o 
  -5  11  11      114.93      205.57     37.60 o 
  -3  11  11       11.76       18.49     26.65 o 
  -1  11  11      362.89      462.51     41.42 o 
   1  11  11      683.79      751.44     53.39 o 
   3  11  11      241.76      351.83     59.30 o 
   5  11  11      233.60      278.63     47.53 o 
   7  11  11     1344.30     1400.31     83.82 o 
   0  12  11       86.16       90.83     44.76 o 
 -20   0  12      235.08      377.57     77.80 o 
 -18   0  12      166.52      332.32     71.44 o 
 -16   0  12      128.53      172.80     59.84 o 
 -14   0  12      385.24      424.71     41.47 o 
 -12   0  12      122.62      160.54     30.68 o 
 -10   0  12      165.96      213.65     36.00 o 
  -8   0  12     2133.70     2089.86     74.49 o 
  -6   0  12     8574.35     8417.08    191.22 o 
  -4   0  12    10722.01    11092.49    223.41 o 
  -2   0  12    13793.08    13423.44    205.97 o 
   0   0  12      602.95      660.95     32.75 o 
   2   0  12      614.81      340.82     49.52 o 
   4   0  12     2870.52     2657.60    128.10 o 
   6   0  12      950.19      768.95     42.48 o 
   8   0  12     1278.50     1259.34     54.35 o 
  10   0  12       25.98       19.51     26.31 o 
  12   0  12     1146.61     1046.97     54.52 o 
  14   0  12     1482.33     1356.14     76.07 o 
  16   0  12      735.05      823.30     55.90 o 
  18   0  12     1703.76     1556.06    190.38 o 
  20   0  12       21.28       86.61     48.24 o 
 -21   1  12       36.79      119.86     46.80 o 
 -19   1  12        1.12      105.74     41.59 o 
 -17   1  12       69.72      139.22     32.84 o 
 -15   1  12      768.98      704.16     47.46 o 
 -13   1  12     2573.66     2577.42     83.94 o 
 -11   1  12     5454.15     5139.29    192.39 o 
  -9   1  12      408.24      391.23     24.27 o 
  -7   1  12       11.77       41.70     14.33 o 
  -5   1  12       34.76       75.53     14.09 o 
  -3   1  12      229.84      285.86     18.34 o 
  -1   1  12      507.57      560.05     22.52 o 
   1   1  12     5350.53     5318.26     80.87 o 
   3   1  12     1656.22     1473.33     50.95 o 
   5   1  12     1053.94      994.89     30.94 o 
   7   1  12      384.19      336.68     24.99 o 
   9   1  12     1451.70     1401.22     40.99 o 
  11   1  12      442.80      413.34     27.27 o 
  13   1  12        0.39        1.71     19.90 o 
  15   1  12      599.51      537.93     36.76 o 
  17   1  12       39.09       26.66     25.36 o 
  19   1  12      283.76      277.77     38.74 o 
 -20   2  12      304.36      450.23    111.93 o 
 -18   2  12      307.21      379.44     41.81 o 
 -16   2  12        1.42       24.75     29.79 o 
 -14   2  12      665.50      683.02     47.54 o 
 -12   2  12       37.86       73.86     29.86 o 
 -10   2  12     1633.85     1584.72     63.91 o 
  -8   2  12     2023.75     2092.18     69.86 o 
  -6   2  12        4.21        7.30     19.22 o 
  -4   2  12      185.31      228.76     14.76 o 
  -2   2  12     1211.46      950.07     29.73 o 
   0   2  12     3299.65     3331.35     52.27 o 
   2   2  12     1959.31     1843.45     39.50 o 
   4   2  12      481.15      485.23     33.91 o 
   6   2  12       13.64       71.66     15.96 o 
   8   2  12      414.43      422.36     27.13 o 
  10   2  12      144.69      108.54     20.88 o 
  12   2  12       23.65       52.70     23.63 o 
  14   2  12      287.85      225.32     29.23 o 
  16   2  12      514.19      524.18     38.37 o 
  18   2  12       89.04       91.11     28.06 o 
  20   2  12      233.31      316.66     37.45 o 
 -19   3  12      126.36      188.13     42.98 o 
 -17   3  12       26.77      100.75     31.36 o 
 -15   3  12     1133.35      975.13     72.21 o 
 -13   3  12      131.67      231.06     35.62 o 
 -11   3  12      750.02      622.41     46.01 o 
  -9   3  12      187.92      245.93     33.29 o 
  -7   3  12       96.09      136.88     27.22 o 
  -5   3  12      653.02      590.63     40.26 o 
  -3   3  12      116.74      130.60     23.95 o 
  -1   3  12        1.49       34.31     20.80 o 
   1   3  12      101.08      148.55     17.43 o 
   3   3  12     1931.14     1829.81     40.15 o 
   5   3  12       61.51       63.07     14.79 o 
   7   3  12       63.48       75.14     16.53 o 
   9   3  12     1107.20      991.26     38.71 o 
  11   3  12      439.44      323.10     29.58 o 
  13   3  12        0.08        9.69     23.22 o 
  15   3  12       61.53       45.53     25.45 o 
  17   3  12        2.25       17.31     26.39 o 
  19   3  12      177.44      184.96     32.63 o 
 -18   4  12      402.82      450.75     75.83 o 
 -16   4  12       13.56       75.27     29.77 o 
 -14   4  12        2.75       30.49     28.23 o 
 -12   4  12      525.64      561.23     46.84 o 
 -10   4  12       61.99       17.12     29.55 o 
  -8   4  12      519.35      548.07     40.91 o 
  -6   4  12      576.11      513.37     38.93 o 
  -4   4  12     1510.82     1230.24     54.07 o 
  -2   4  12      869.16      780.74     43.33 o 
   0   4  12      336.47      318.88     24.79 o 
   2   4  12       85.92      128.10     18.01 o 
   4   4  12       34.60       89.42     16.22 o 
   6   4  12     1678.62     1723.46     47.62 o 
   8   4  12      404.19      406.57     36.62 o 
  10   4  12       45.28       60.34     39.12 o 
  12   4  12      346.90      366.32     40.17 o 
  14   4  12      684.00      724.46     43.65 o 
  16   4  12       23.16       40.94     27.60 o 
  18   4  12        1.69      -29.44     28.53 o 
 -19   5  12        7.97       69.84     46.73 o 
 -17   5  12        7.21       48.45     40.52 o 
 -15   5  12      197.69      205.36     34.05 o 
 -13   5  12       10.54       52.29     31.37 o 
 -11   5  12        0.60       -1.12     29.36 o 
  -9   5  12      941.23      809.13     50.88 o 
  -7   5  12       20.44       57.73     26.12 o 
  -5   5  12      446.23      532.56     67.30 o 
  -3   5  12      409.52      401.49     35.35 o 
  -1   5  12       14.25       21.36     18.52 o 
   1   5  12       19.35       26.91     18.51 o 
   3   5  12     3974.89     3807.52     73.96 o 
   5   5  12       11.98       61.13     19.13 o 
   7   5  12      724.50      678.37     38.74 o 
   9   5  12      302.98      303.22     28.32 o 
  11   5  12       31.59       20.08     21.30 o 
  13   5  12      483.43      496.04     37.02 o 
  15   5  12        3.31       44.39     26.56 o 
  17   5  12      121.90      156.12     31.76 o 
 -18   6  12      305.13      271.76     53.15 o 
 -16   6  12      892.41      822.87     75.45 o 
 -14   6  12       70.72       57.37     42.70 o 
 -12   6  12      169.88      110.15     30.55 o 
 -10   6  12        1.04        6.51     29.17 o 
  -8   6  12     1332.11     1159.63     59.97 o 
  -6   6  12      459.20      495.21     41.88 o 
  -4   6  12     2446.55     2252.10     79.10 o 
  -2   6  12     2924.23     2800.52    191.60 o 
   0   6  12      560.79      513.93     43.84 o 
   2   6  12      288.02      255.72     27.90 o 
   4   6  12      340.59      314.74     26.23 o 
   6   6  12     1749.91     1578.55     58.23 o 
   8   6  12      442.42      443.34     77.08 o 
  10   6  12      292.78      264.45     27.98 o 
  12   6  12      570.77      489.69     34.93 o 
  14   6  12        0.62       19.24     26.54 o 
  16   6  12        0.25       68.37     30.24 o 
 -17   7  12      303.79      413.92     63.27 o 
 -15   7  12      262.40      345.70     58.96 o 
 -13   7  12       57.71       43.81     43.31 o 
 -11   7  12      344.96      329.97     43.88 o 
  -9   7  12     1221.27      932.30    192.17 o 
  -7   7  12      533.85      444.58     42.10 o 
  -5   7  12      569.05      595.57     45.63 o 
  -3   7  12     1278.58     1204.63     60.72 o 
  -1   7  12     7048.84     7011.82    135.39 o 
   1   7  12     4592.13     4244.85     98.95 o 
   3   7  12      352.35      266.35     40.21 o 
   5   7  12      377.81      338.89     34.00 o 
   7   7  12      569.43      675.87     43.25 o 
   9   7  12      110.20      133.65     28.87 o 
  11   7  12       36.52       45.03     25.23 o 
  13   7  12      446.70      426.95     43.05 o 
  15   7  12      152.48      221.37     38.91 o 
 -14   8  12      252.27      192.77     75.18 o 
 -12   8  12       55.62       50.35     44.33 o 
 -10   8  12      658.88      760.07     72.04 o 
  -8   8  12        6.50       53.69     41.13 o 
  -6   8  12        2.42        6.26     28.34 o 
  -4   8  12     1460.65     1393.53     67.32 o 
  -2   8  12       73.82       72.65     26.38 o 
   0   8  12      238.07      294.16     31.79 o 
   2   8  12     1186.02     1002.40     58.99 o 
   4   8  12       39.42      101.24     35.14 o 
   6   8  12      587.51      540.49     52.30 o 
   8   8  12       28.97       59.98     26.93 o 
  10   8  12      188.50      254.72     50.13 o 
  12   8  12       27.38       47.76     29.73 o 
  14   8  12       46.85       70.30     34.29 o 
 -13   9  12       36.33       47.48     47.14 o 
 -11   9  12        9.53       27.29     46.23 o 
  -9   9  12       61.53       88.02     88.36 o 
  -7   9  12       29.32       70.28     27.13 o 
  -5   9  12      988.43      949.39     58.39 o 
  -3   9  12      118.55      117.11     27.98 o 
  -1   9  12       22.55       45.92     29.77 o 
   1   9  12      359.47      358.13     41.27 o 
   3   9  12      156.44      208.69     44.49 o 
   5   9  12      111.11      153.61     36.55 o 
   7   9  12       13.43       28.82     33.16 o 
   9   9  12       45.74       66.15     34.58 o 
  11   9  12      194.43      211.26     35.84 o 
  13   9  12      256.95      268.72     39.31 o 
 -10  10  12      144.52      164.89     52.08 o 
  -8  10  12       13.64       56.06     41.78 o 
  -6  10  12      115.47      126.08     36.70 o 
  -4  10  12        8.54       -1.58     26.96 o 
  -2  10  12       83.93      154.10     47.52 o 
   0  10  12      154.75      163.51     35.27 o 
   2  10  12      262.43      334.19     42.05 o 
   4  10  12       99.10       96.48     38.09 o 
   6  10  12      148.24      169.35     42.69 o 
   8  10  12        5.28       61.96     36.43 o 
  10  10  12       24.37       46.94     39.61 o 
  -7  11  12        1.17       10.34     32.45 o 
  -5  11  12       21.90       22.39     40.85 o 
  -3  11  12        4.80       49.88     28.02 o 
  -1  11  12       52.37       85.11     33.21 o 
   1  11  12      122.68      170.05     56.96 o 
   3  11  12      275.90      361.84     57.20 o 
   5  11  12      155.13      189.84     45.86 o 
   7  11  12        2.38       91.00     43.01 o 
 -19   1  13       13.77       99.93     41.51 o 
 -17   1  13       72.25       79.07     40.31 o 
 -15   1  13     1043.46     1042.53     56.16 o 
 -13   1  13       23.72      100.46     27.68 o 
 -11   1  13      342.23      374.38     36.54 o 
  -9   1  13      595.73      651.28     41.44 o 
  -7   1  13      865.97      822.20     31.60 o 
  -5   1  13       33.11       60.23     20.86 o 
  -3   1  13       20.73       24.53     12.95 o 
  -1   1  13      441.57      547.13     27.68 o 
   1   1  13     1781.42     1701.15     42.00 o 
   3   1  13     2454.10     2160.02    134.71 o 
   5   1  13     3071.37     3323.54     59.91 o 
   7   1  13     2471.77     2364.88     73.41 o 
   9   1  13     2558.24     2315.79     54.16 o 
  11   1  13      512.34      504.98     29.76 o 
  13   1  13      443.11      458.21     29.59 o 
  15   1  13      104.37      139.04     27.79 o 
  17   1  13      426.82      410.58     36.01 o 
  19   1  13       43.54       53.95     32.62 o 
 -20   2  13       95.59      120.44     47.26 o 
 -18   2  13      290.97      463.37     58.64 o 
 -16   2  13      373.60      435.90     42.27 o 
 -14   2  13      209.79      195.85     33.40 o 
 -12   2  13     1067.16     1094.50     57.26 o 
 -10   2  13     6477.31     6263.97    140.36 o 
  -8   2  13     8869.32     8575.11    169.25 o 
  -6   2  13     3312.11     3127.14     85.92 o 
  -4   2  13     2473.09     2199.68     42.38 o 
  -2   2  13      919.57      895.29     24.58 o 
   0   2  13      673.20      548.77     21.47 o 
   2   2  13     1111.63      973.05     29.88 o 
   4   2  13      196.38      217.92     19.01 o 
   6   2  13      539.84      553.40     26.56 o 
   8   2  13     2636.14     2530.60     73.50 o 
  10   2  13     1926.40     1891.20     63.45 o 
  12   2  13     3923.51     3721.06     74.41 o 
  14   2  13     1127.73     1107.22     48.63 o 
  16   2  13      568.46      648.32     41.62 o 
  18   2  13       76.40       54.57     28.63 o 
 -19   3  13       70.31      110.34     36.62 o 
 -17   3  13      205.14      276.25     38.61 o 
 -15   3  13       13.75       65.66     30.84 o 
 -13   3  13      963.87      926.33     55.58 o 
 -11   3  13       90.34      116.45     30.64 o 
  -9   3  13      467.77      465.80     40.68 o 
  -7   3  13       60.14       21.64     24.54 o 
  -5   3  13       38.45       44.10     21.62 o 
  -3   3  13      254.14      243.47     28.82 o 
  -1   3  13     1027.79      815.21     28.44 o 
   1   3  13     1754.20     1746.88     44.90 o 
   3   3  13      111.30       95.76     15.22 o 
   5   3  13      478.04      528.42     24.71 o 
   7   3  13       61.61       61.46     25.30 o 
   9   3  13      327.49      392.69     25.75 o 
  11   3  13      284.75      251.75     28.49 o 
  13   3  13      908.86      957.61     45.42 o 
  15   3  13      334.25      350.06     33.62 o 
  17   3  13      113.94       84.12     28.89 o 
  19   3  13       51.73       49.66     30.35 o 
 -18   4  13      440.27      439.22     60.22 o 
 -16   4  13      180.10      201.59     39.80 o 
 -14   4  13       13.58       72.98     30.85 o 
 -12   4  13      300.55      335.31     40.41 o 
 -10   4  13       80.49       69.07     30.99 o 
  -8   4  13      875.03      924.77     52.72 o 
  -6   4  13     3039.25     2953.85     89.18 o 
  -4   4  13     1271.85     1199.45     54.95 o 
  -2   4  13     1367.58     1192.71     46.41 o 
   0   4  13      577.31      565.98     34.74 o 
   2   4  13      159.16      227.60     21.34 o 
   4   4  13      292.22      283.60     24.12 o 
   6   4  13      524.68      505.93     26.70 o 
   8   4  13      376.62      394.83     24.78 o 
  10   4  13     1136.60     1048.86     44.10 o 
  12   4  13       33.28       95.29     37.52 o 
  14   4  13      816.48      965.78     49.06 o 
  16   4  13      899.71      850.92     48.89 o 
  18   4  13      180.78      171.19     34.26 o 
 -17   5  13      182.80      165.19     46.00 o 
 -15   5  13      314.81      376.34     42.56 o 
 -13   5  13     1650.14     1606.73     83.91 o 
 -11   5  13      162.90      172.01     38.21 o 
  -9   5  13      419.72      391.30     41.03 o 
  -7   5  13      942.11      915.66     53.15 o 
  -5   5  13     4092.79     4082.18    109.53 o 
  -3   5  13     3189.02     3216.77     94.53 o 
  -1   5  13      500.60      397.61     31.52 o 
   1   5  13       89.91       47.17     21.33 o 
   3   5  13     1278.49     1037.35     69.42 o 
   5   5  13      104.13      195.83     23.76 o 
   7   5  13     2403.49     2318.51    149.23 o 
   9   5  13     1364.06     1311.65     48.66 o 
  11   5  13      307.96      325.61     29.84 o 
  13   5  13      136.97      147.33     27.45 o 
  15   5  13      271.62      267.54     34.06 o 
  17   5  13      981.28      996.93     54.09 o 
 -16   6  13        4.97       18.98     44.65 o 
 -14   6  13      759.93      664.45    102.22 o 
 -12   6  13     1000.41      969.99     72.12 o 
 -10   6  13       73.63       24.59     44.63 o 
  -8   6  13     1261.77     1192.70     74.99 o 
  -6   6  13     2611.28     2168.65    108.63 o 
  -4   6  13      771.85      682.98     58.27 o 
  -2   6  13       20.69        4.84     23.03 o 
   0   6  13       72.06       58.30     23.52 o 
   2   6  13      136.46      156.97     29.93 o 
   4   6  13     1226.95     1193.45     41.94 o 
   6   6  13     1136.68     1259.30     53.02 o 
   8   6  13      246.79      217.39     43.14 o 
  10   6  13       73.33       70.79     26.35 o 
  12   6  13        4.52        7.62     23.03 o 
  14   6  13       13.94       79.65     26.31 o 
  16   6  13      302.13      363.83     37.66 o 
 -15   7  13        0.46       -2.42     67.42 o 
 -13   7  13      162.30      173.11     50.05 o 
 -11   7  13     1072.32     1001.22     80.37 o 
  -9   7  13      556.70      569.95     48.58 o 
  -7   7  13      281.99      242.87     37.04 o 
  -5   7  13       23.75       26.87     29.63 o 
  -3   7  13      100.33      151.60     33.11 o 
  -1   7  13     1001.76      879.66     57.40 o 
   1   7  13       16.28       35.92     23.92 o 
   3   7  13       99.80      123.77     36.48 o 
   5   7  13      444.27      343.41     44.89 o 
   7   7  13      127.15      183.20     30.69 o 
   9   7  13      318.71      232.88     41.39 o 
  11   7  13      440.49      448.55     39.17 o 
  13   7  13      113.37      134.24     43.86 o 
  15   7  13       10.98       56.07     33.13 o 
 -14   8  13       61.80       56.77     46.98 o 
 -12   8  13       81.79      129.18     48.81 o 
 -10   8  13     1071.57      919.40    147.16 o 
  -8   8  13      744.16      605.52     49.96 o 
  -6   8  13       53.88       42.67     34.46 o 
  -4   8  13      217.40      175.29     35.23 o 
  -2   8  13      409.21      419.56     37.39 o 
   0   8  13      529.79      577.22     40.70 o 
   2   8  13      794.19      702.12     52.81 o 
   4   8  13        1.78        3.30     33.16 o 
   6   8  13      483.36      474.42     49.05 o 
   8   8  13      379.42      407.94     48.08 o 
  10   8  13        5.46       68.97     27.87 o 
  12   8  13        0.45       61.42     30.80 o 
  14   8  13       14.61       19.93     34.00 o 
 -11   9  13       99.49      160.01     50.35 o 
  -9   9  13        4.68       14.74     40.27 o 
  -7   9  13      397.28      467.46     45.61 o 
  -5   9  13      346.03      469.97     50.56 o 
  -3   9  13      222.30      244.23     32.70 o 
  -1   9  13      106.97      164.07     35.43 o 
   1   9  13        0.03        8.36     27.60 o 
   3   9  13        0.16       21.61     50.53 o 
   5   9  13       51.85       41.96     33.54 o 
   7   9  13        0.26        0.81     33.35 o 
   9   9  13       66.35       78.34     36.84 o 
  11   9  13      195.56      226.42     42.65 o 
 -10  10  13       24.70       76.46     86.21 o 
  -8  10  13        2.89       34.43     42.82 o 
  -6  10  13        0.36       66.28     32.73 o 
  -4  10  13        4.15       29.07     28.27 o 
  -2  10  13       17.62       23.70     31.01 o 
   0  10  13      596.68      620.26     67.82 o 
   2  10  13      274.72      340.77     43.67 o 
   4  10  13        3.37       17.81     35.92 o 
   6  10  13        6.94       -7.06     35.56 o 
   8  10  13       11.56       26.70     35.63 o 
  -5  11  13      220.74      268.14     52.23 o 
  -3  11  13       12.44      104.50     33.69 o 
  -1  11  13        2.94       43.94     31.69 o 
   1  11  13       28.09      151.96     36.21 o 
   3  11  13       24.10       16.43     37.69 o 
   5  11  13       88.50      155.84     45.02 o 
 -20   0  14      168.33      234.14     73.31 o 
 -18   0  14      676.50      745.61    100.99 o 
 -16   0  14      177.00      265.74     71.62 o 
 -14   0  14     3711.22     3512.98    196.92 o 
 -12   0  14     4735.37     4740.71    225.72 o 
 -10   0  14      184.86      297.72     66.48 o 
  -8   0  14      521.35      528.65     49.46 o 
  -6   0  14      438.25      458.38     36.50 o 
  -4   0  14      371.42      379.63     57.79 o 
  -2   0  14      145.20      175.81     23.30 o 
   0   0  14     7916.71     8161.67    146.07 o 
   2   0  14        8.63       11.13     18.05 o 
   4   0  14      393.84      386.11     32.71 o 
   6   0  14     5053.49     4523.10    134.15 o 
   8   0  14     4956.64     5289.44    122.73 o 
  10   0  14     2039.47     1906.60     73.04 o 
  12   0  14      368.24      316.90     38.43 o 
  14   0  14       41.87       50.88     30.73 o 
  16   0  14      309.52      500.52     61.72 o 
  18   0  14      496.29      397.20     60.39 o 
 -19   1  14      214.84      302.20     54.21 o 
 -17   1  14      205.54      373.54     53.98 o 
 -15   1  14      163.69      185.87     44.22 o 
 -13   1  14      503.47      545.25     42.18 o 
 -11   1  14     3730.11     3745.07    102.95 o 
  -9   1  14        0.19        3.02     23.61 o 
  -7   1  14       18.90       64.88     35.71 o 
  -5   1  14     1840.15     1686.45     49.86 o 
  -3   1  14      408.26      320.69     18.22 o 
  -1   1  14     1196.88     1200.31     41.34 o 
   1   1  14       18.98       16.96     15.97 o 
   3   1  14      782.98      578.77     38.51 o 
   5   1  14     1185.39     1125.52     35.80 o 
   7   1  14     2857.64     2621.27     74.60 o 
   9   1  14     1633.95     1634.37     66.14 o 
  11   1  14      171.46      151.65     23.47 o 
  13   1  14       45.83       73.90     21.42 o 
  15   1  14      309.38      367.20     33.65 o 
  17   1  14      899.95      918.21     50.92 o 
  19   1  14       60.42      119.34     34.18 o 
 -18   2  14      571.44      659.04     66.32 o 
 -16   2  14        0.76       67.87     31.02 o 
 -14   2  14       61.87      102.00     30.20 o 
 -12   2  14      749.69      812.28     50.56 o 
 -10   2  14     1119.97     1124.82     57.71 o 
  -8   2  14     2144.26     2131.06     74.68 o 
  -6   2  14     1653.49     1440.43     89.68 o 
  -4   2  14        5.95       15.50     20.91 o 
  -2   2  14      997.65      860.30     34.31 o 
   0   2  14       11.95       13.75     15.46 o 
   2   2  14        7.54       39.95     15.53 o 
   4   2  14        4.82       48.49     16.09 o 
   6   2  14      221.57      276.85     22.77 o 
   8   2  14      623.56      720.70     34.75 o 
  10   2  14      618.51      477.78     33.98 o 
  12   2  14      286.53      330.59     33.12 o 
  14   2  14     1040.14      884.15     45.01 o 
  16   2  14      335.56      377.16     35.38 o 
  18   2  14       44.23       99.55     30.27 o 
 -19   3  14       18.75      111.42     45.38 o 
 -17   3  14     1280.19     1374.66     71.13 o 
 -15   3  14      374.48      447.94     45.60 o 
 -13   3  14      228.51      171.09     33.76 o 
 -11   3  14      884.16      736.74     50.18 o 
  -9   3  14        0.22       15.40     26.72 o 
  -7   3  14      733.63      722.82     46.30 o 
  -5   3  14       18.79       24.61     26.52 o 
  -3   3  14      122.43       99.92     24.63 o 
  -1   3  14     1974.41     1871.75     63.55 o 
   1   3  14     2258.20     2353.40     54.66 o 
   3   3  14     1058.50     1060.21     38.17 o 
   5   3  14     1237.24     1322.42     38.18 o 
   7   3  14       16.94       45.13     20.11 o 
   9   3  14       53.59       67.51     19.08 o 
  11   3  14       13.25       49.89     21.05 o 
  13   3  14      422.15      449.84     35.01 o 
  15   3  14      519.05      516.19     38.71 o 
  17   3  14      430.00      494.80     40.78 o 
 -18   4  14      448.73      637.85     53.83 o 
 -16   4  14      452.94      503.66     49.19 o 
 -14   4  14       46.93       66.65     30.20 o 
 -12   4  14       79.13       92.24     45.63 o 
 -10   4  14      416.00      402.58     42.10 o 
  -8   4  14       66.04       24.45     27.76 o 
  -6   4  14      856.49      872.39     61.27 o 
  -4   4  14     1247.21     1396.90     61.17 o 
  -2   4  14      327.03      334.84     28.90 o 
   0   4  14        8.48       11.60     18.19 o 
   2   4  14      537.08      615.32     30.10 o 
   4   4  14     4133.31     3779.61    105.18 o 
   6   4  14      200.18      236.68     25.50 o 
   8   4  14      350.16      318.71     27.25 o 
  10   4  14     1378.20     1371.23     50.20 o 
  12   4  14      201.32      196.17     26.79 o 
  14   4  14       71.60      113.30     30.36 o 
  16   4  14      126.69      168.62     34.13 o 
  18   4  14       94.57      168.28     34.93 o 
 -17   5  14        4.95       17.07     41.98 o 
 -15   5  14       75.39      124.52     46.01 o 
 -13   5  14       16.42       52.15     34.21 o 
 -11   5  14      822.64      809.71     56.24 o 
  -9   5  14     1048.68     1003.71     58.41 o 
  -7   5  14      280.98      253.72     54.29 o 
  -5   5  14       26.07        1.19     26.59 o 
  -3   5  14     1039.54      920.45     53.01 o 
  -1   5  14     1309.92     1166.45     49.81 o 
   1   5  14      162.47      156.63     30.25 o 
   3   5  14       13.96       52.13     25.47 o 
   5   5  14        0.10       16.69     20.84 o 
   7   5  14       45.81      105.38     28.15 o 
   9   5  14       56.65       99.01     27.21 o 
  11   5  14       28.41       45.44     23.72 o 
  13   5  14      489.78      481.05     50.72 o 
  15   5  14      260.41      313.07     35.30 o 
  17   5  14       86.53      167.13     34.51 o 
 -16   6  14       37.10       13.53     44.96 o 
 -14   6  14      492.73      411.52     45.48 o 
 -12   6  14       79.12      184.16     58.26 o 
 -10   6  14        2.11       31.37     31.01 o 
  -8   6  14       21.68       38.82     36.96 o 
  -6   6  14      612.05      557.27     46.15 o 
  -4   6  14      150.64      178.96     33.61 o 
  -2   6  14        0.74        0.51     21.74 o 
   0   6  14      564.33      576.82     38.34 o 
   2   6  14     2041.55     1846.26     65.11 o 
   4   6  14      835.94      863.35     59.83 o 
   6   6  14      768.05      649.01     41.23 o 
   8   6  14       40.28      115.45     35.85 o 
  10   6  14        1.74       20.37     24.99 o 
  12   6  14      825.04      914.73     62.91 o 
  14   6  14      466.40      531.15     46.33 o 
  16   6  14       13.39       52.37     43.24 o 
 -15   7  14       54.47       57.36     62.37 o 
 -13   7  14       11.02       47.42     48.34 o 
 -11   7  14      569.14      702.08     55.48 o 
  -9   7  14      690.94      727.21     54.15 o 
  -7   7  14      266.50      260.46     38.99 o 
  -5   7  14       40.40       82.79     31.68 o 
  -3   7  14       51.69       57.11     25.89 o 
  -1   7  14      151.74      139.75     27.68 o 
   1   7  14        7.40       45.72     24.27 o 
   3   7  14     1772.94     1708.53     78.72 o 
   5   7  14     2302.52     2217.30     90.74 o 
   7   7  14        0.99       29.51     31.23 o 
   9   7  14        6.58       20.73     23.92 o 
  11   7  14      137.63      204.91     33.25 o 
  13   7  14      365.80      473.60     45.13 o 
  15   7  14      137.31      188.53     41.08 o 
 -14   8  14        2.93      -39.32     46.25 o 
 -12   8  14       79.61       49.15     47.94 o 
 -10   8  14       46.09       70.84     42.48 o 
  -8   8  14       84.53       87.80     35.89 o 
  -6   8  14      135.34      152.53     35.28 o 
  -4   8  14      290.87      352.11     42.58 o 
  -2   8  14      574.26      642.43     43.97 o 
   0   8  14       27.05       49.42     25.65 o 
   2   8  14      277.82      165.79     43.44 o 
   4   8  14       13.79       14.10     32.09 o 
   6   8  14       24.97       -2.95     31.02 o 
   8   8  14      108.86      135.19     37.71 o 
  10   8  14       87.10       89.24     37.89 o 
  12   8  14       50.77       65.58     32.02 o 
 -11   9  14        0.98      -14.80     44.18 o 
  -9   9  14       19.30       73.12     49.28 o 
  -7   9  14        2.51       26.53     41.82 o 
  -5   9  14       12.53       53.17     45.52 o 
  -3   9  14       20.25       37.38     28.16 o 
  -1   9  14      130.70      151.17     36.35 o 
   1   9  14      255.11      254.78     39.84 o 
   3   9  14      125.47      144.52     38.41 o 
   5   9  14      303.13      313.87     46.54 o 
   7   9  14       25.84       99.60     37.95 o 
   9   9  14       10.29       82.15     37.90 o 
  11   9  14        2.57       60.54     38.16 o 
  -8  10  14        7.76      -17.33     43.54 o 
  -6  10  14        0.09       50.68     55.32 o 
  -4  10  14       13.24       63.91     29.57 o 
  -2  10  14        1.11        9.73     43.55 o 
   0  10  14      341.94      352.27     44.96 o 
   2  10  14      139.21      203.63     51.19 o 
   4  10  14       52.46       67.00     38.18 o 
   6  10  14       54.58       16.75     51.51 o 
   8  10  14       28.91       13.31     38.33 o 
  -3  11  14       18.82        7.72     42.33 o 
  -1  11  14       19.10       54.72     53.45 o 
   1  11  14       17.43       87.74     32.91 o 
 -19   1  15      469.73      532.96     64.88 o 
 -17   1  15      596.45      588.20     65.71 o 
 -15   1  15      508.68      501.75     59.98 o 
 -13   1  15      240.12      201.87     46.38 o 
 -11   1  15     1475.44     1445.37     72.63 o 
  -9   1  15      122.57      152.19     29.61 o 
  -7   1  15     3166.45     3044.23     87.58 o 
  -5   1  15      539.89      596.06     33.25 o 
  -3   1  15       11.48       19.88     14.36 o 
  -1   1  15     2388.24     2289.58     49.98 o 
   1   1  15     2442.72     2251.93     47.31 o 
   3   1  15      520.81      552.81     29.48 o 
   5   1  15     2982.36     2959.83     59.59 o 
   7   1  15      548.21      504.19     30.08 o 
   9   1  15      670.90      533.07     31.12 o 
  11   1  15      100.04       77.29     21.82 o 
  13   1  15      238.00      278.80     26.48 o 
  15   1  15       96.62      123.36     28.50 o 
  17   1  15       81.21      185.46     32.01 o 
 -18   2  15      218.95      315.46     54.70 o 
 -16   2  15     1269.79     1322.70     89.72 o 
 -14   2  15      901.85      965.25     63.05 o 
 -12   2  15       49.70       84.37     30.54 o 
 -10   2  15     1332.99     1299.30     61.89 o 
  -8   2  15     1797.08     1752.74     91.04 o 
  -6   2  15     1563.27     1188.06     56.29 o 
  -4   2  15     2094.85     1942.13     69.17 o 
  -2   2  15     1816.66     1763.13    121.00 o 
   0   2  15       27.51       86.16     19.34 o 
   2   2  15     5980.65     5650.25     83.47 o 
   4   2  15     5902.25     5605.72     85.98 o 
   6   2  15     2116.26     2018.61     50.00 o 
   8   2  15      621.02      575.11     31.12 o 
  10   2  15      556.27      609.66     35.84 o 
  12   2  15      583.04      687.15     45.32 o 
  14   2  15       48.99      102.37     26.39 o 
  16   2  15        0.33       62.57     27.08 o 
  18   2  15       88.76      157.70     31.83 o 
 -17   3  15       69.36      175.44     47.15 o 
 -15   3  15        3.78       23.76     31.54 o 
 -13   3  15       43.48       98.16     32.25 o 
 -11   3  15       75.94      125.00     32.29 o 
  -9   3  15     1082.13     1019.14     55.41 o 
  -7   3  15      260.84      244.13     33.70 o 
  -5   3  15      172.57      215.57     32.29 o 
  -3   3  15        0.08        0.74     19.50 o 
  -1   3  15       24.72       11.88     24.62 o 
   1   3  15     1902.62     2128.22     87.52 o 
   3   3  15       83.24      113.08     25.84 o 
   5   3  15        9.53       22.89     21.40 o 
   7   3  15      358.27      318.85     24.10 o 
   9   3  15      605.64      710.49     32.95 o 
  11   3  15       12.71       32.88     22.67 o 
  13   3  15      443.09      465.87     37.27 o 
  15   3  15       20.79       64.25     28.06 o 
  17   3  15       95.71      132.99     31.45 o 
 -18   4  15       34.40       52.81     49.17 o 
 -16   4  15       10.79       99.90     43.38 o 
 -14   4  15       64.62      148.61     36.77 o 
 -12   4  15     2532.99     2549.77     93.82 o 
 -10   4  15      480.97      566.28     48.01 o 
  -8   4  15      255.97      285.43     37.63 o 
  -6   4  15     1072.37      887.54     52.54 o 
  -4   4  15       72.30       33.96     26.95 o 
  -2   4  15      433.73      438.57     33.28 o 
   0   4  15     1053.22      937.73     63.66 o 
   2   4  15      928.20     1026.34     47.38 o 
   4   4  15     3615.95     3210.89     71.38 o 
   6   4  15      576.20      534.29     33.14 o 
   8   4  15       97.70      128.03     26.92 o 
  10   4  15       46.83       51.57     34.54 o 
  12   4  15        0.30       39.52     25.01 o 
  14   4  15        1.73       86.22     42.32 o 
  16   4  15      340.63      398.33     39.32 o 
 -17   5  15       19.27       69.26     75.08 o 
 -15   5  15        2.99       87.04     74.51 o 
 -13   5  15       85.14      128.70     36.56 o 
 -11   5  15       35.75       46.44     55.97 o 
  -9   5  15      201.43      224.03     37.66 o 
  -7   5  15      197.46      199.61     34.19 o 
  -5   5  15        0.49      -10.15     26.31 o 
  -3   5  15     2208.77     2599.15    230.19 o 
  -1   5  15     3485.97     3319.53     86.01 o 
   1   5  15     1320.17     1349.79     55.69 o 
   3   5  15      142.92       97.71     27.46 o 
   5   5  15       36.37       27.06     20.77 o 
   7   5  15       40.09       44.32     26.38 o 
   9   5  15       37.29       43.67     26.67 o 
  11   5  15      160.91      161.71     30.92 o 
  13   5  15        1.82       29.18     29.55 o 
  15   5  15      953.76      997.92     59.06 o 
 -16   6  15       32.92       27.35     49.56 o 
 -14   6  15       20.14       13.92     54.59 o 
 -12   6  15      203.06      289.85     49.42 o 
 -10   6  15      352.90      391.33     45.12 o 
  -8   6  15      809.38      759.48     54.48 o 
  -6   6  15     1147.78     1150.85     63.30 o 
  -4   6  15       60.78       84.61     30.33 o 
  -2   6  15        1.78       27.78     22.97 o 
   0   6  15      177.95      231.44     29.95 o 
   2   6  15       17.22       79.44     36.94 o 
   4   6  15      417.55      496.94     47.97 o 
   6   6  15       37.83       33.48     30.96 o 
   8   6  15       73.38      160.73     28.63 o 
  10   6  15       34.65       47.57     26.32 o 
  12   6  15        2.88       53.18     29.13 o 
  14   6  15        3.43       59.73     31.26 o 
 -13   7  15        7.00       -4.64     43.58 o 
 -11   7  15        5.60       34.24     41.39 o 
  -9   7  15        6.01       49.38     32.98 o 
  -7   7  15      123.60      128.63     36.60 o 
  -5   7  15      429.40      466.00     46.79 o 
  -3   7  15       19.83       31.25     26.18 o 
  -1   7  15      134.13      110.95     27.76 o 
   1   7  15      283.16      313.78     33.28 o 
   3   7  15      230.41      219.48     40.19 o 
   5   7  15       32.85       55.21     34.52 o 
   7   7  15      116.85      137.58     35.55 o 
   9   7  15       80.81       80.35     34.23 o 
  11   7  15       89.25      196.43     36.60 o 
  13   7  15       15.61       86.68     33.08 o 
 -12   8  15      129.17      120.46     52.16 o 
 -10   8  15        2.21       67.42     35.61 o 
  -8   8  15      169.27      275.49     47.39 o 
  -6   8  15        0.30       30.58     33.68 o 
  -4   8  15      468.68      530.14     42.36 o 
  -2   8  15      982.14      889.60     54.90 o 
   0   8  15      633.15      695.14     53.92 o 
   2   8  15      129.46       41.26     37.44 o 
   4   8  15       34.69       14.70     31.65 o 
   6   8  15       20.62       49.95     34.00 o 
   8   8  15      374.42      466.83     52.30 o 
  10   8  15      174.32      181.21     43.71 o 
  12   8  15        7.75       35.28     38.73 o 
  -9   9  15        9.12      -26.26     45.25 o 
  -7   9  15        2.70       47.83     62.05 o 
  -5   9  15        3.51       -0.74     33.62 o 
  -3   9  15      244.48      312.45     36.99 o 
  -1   9  15      587.01      548.36     51.17 o 
   1   9  15      420.44      367.48     45.52 o 
   3   9  15       92.39      100.17     39.39 o 
   5   9  15        7.46       21.63     36.75 o 
   7   9  15      160.57      196.95     43.08 o 
   9   9  15      344.30      334.70     50.35 o 
  -6  10  15       67.74      184.74     40.78 o 
  -4  10  15       10.71       62.01     35.64 o 
  -2  10  15       98.47      124.03     37.16 o 
   0  10  15       34.23       46.80     34.43 o 
   2  10  15       57.01       76.33     38.73 o 
   4  10  15        0.79       57.20     44.66 o 
   6  10  15      125.53      136.17     44.64 o 
 -18   0  16      115.25      194.12     73.12 o 
 -16   0  16      130.69      101.73     59.47 o 
 -14   0  16      325.69      237.32     71.25 o 
 -12   0  16      398.97      367.29     74.99 o 
 -10   0  16     8478.35     7546.42    301.46 o 
  -8   0  16       28.17       85.28     54.61 o 
  -6   0  16     2386.91     2241.07    212.26 o 
  -4   0  16     2050.78     1804.66    104.21 o 
  -2   0  16        0.74       25.51     21.35 o 
   0   0  16     2073.88     1935.80     62.78 o 
   2   0  16     1156.35     1240.13     64.32 o 
   4   0  16     1476.91     1127.53     53.05 o 
   6   0  16     3752.96     3302.07    300.61 o 
   8   0  16     5974.21     6410.66    143.75 o 
  10   0  16      868.41      780.25     52.31 o 
  12   0  16        1.96        9.26     29.26 o 
  14   0  16      274.32      433.03     44.70 o 
  16   0  16      483.84      480.57     62.72 o 
  18   0  16       99.54      274.98     56.94 o 
 -17   1  16       70.64      140.66     46.08 o 
 -15   1  16      531.98      583.88     62.81 o 
 -13   1  16      674.82      660.63     66.57 o 
 -11   1  16      509.18      472.35     57.65 o 
  -9   1  16        9.95       32.83     42.78 o 
  -7   1  16     3311.08     3198.82     92.66 o 
  -5   1  16        0.35       18.66     22.07 o 
  -3   1  16        7.78      -16.39     18.71 o 
  -1   1  16      357.05      381.63     29.77 o 
   1   1  16     2445.02     2231.16     48.77 o 
   3   1  16     2797.70     2832.19     63.61 o 
   5   1  16        0.50        4.65     20.18 o 
   7   1  16      756.22      748.45     35.02 o 
   9   1  16       56.48       77.52     20.59 o 
  11   1  16        1.11        9.33     20.82 o 
  13   1  16       14.02       32.85     21.58 o 
  15   1  16      146.81      214.77     31.41 o 
  17   1  16      324.37      375.14     42.78 o 
 -18   2  16        0.63       91.85     45.67 o 
 -16   2  16       96.44      152.23     46.40 o 
 -14   2  16       12.61       43.48     39.98 o 
 -12   2  16      319.98      362.98     38.38 o 
 -10   2  16      965.20      981.42     54.77 o 
  -8   2  16     1851.25     2011.08     74.71 o 
  -6   2  16      192.51      163.51     30.89 o 
  -4   2  16      237.81      193.16     25.17 o 
  -2   2  16     2433.16     2294.05    137.57 o 
   0   2  16     8367.95     7506.59    209.46 o 
   2   2  16      410.93      372.09     28.56 o 
   4   2  16     6542.39     6645.94    111.02 o 
   6   2  16        1.92        9.81     19.58 o 
   8   2  16      614.74      604.83     32.46 o 
  10   2  16        1.26       32.68     20.51 o 
  12   2  16      503.17      531.57     37.14 o 
  14   2  16      629.89      647.92     41.59 o 
  16   2  16        0.32       48.98     31.20 o 
 -17   3  16       18.84       46.15     43.00 o 
 -15   3  16       15.88       82.69     31.86 o 
 -13   3  16      368.49      448.47     61.09 o 
 -11   3  16        0.05       25.37     29.03 o 
  -9   3  16      399.64      434.74     41.81 o 
  -7   3  16      280.49      254.43     33.78 o 
  -5   3  16       67.78       69.62     28.16 o 
  -3   3  16      495.93      472.64     33.93 o 
  -1   3  16      158.20      113.05     31.12 o 
   1   3  16     1846.65     1969.98     64.05 o 
   3   3  16     1572.24     1383.03     47.00 o 
   5   3  16      541.25      587.41     34.89 o 
   7   3  16       60.42       87.64     21.50 o 
   9   3  16      100.15      152.91     22.47 o 
  11   3  16      393.41      438.65     33.64 o 
  13   3  16     1158.23     1070.50     49.87 o 
  15   3  16      201.70      308.77     34.68 o 
  17   3  16       86.83      151.04     31.12 o 
 -16   4  16       19.39       95.69     34.91 o 
 -14   4  16      144.53      204.45     40.09 o 
 -12   4  16      158.53      252.28     48.71 o 
 -10   4  16      733.80      698.40     51.67 o 
  -8   4  16      738.83      713.06     53.47 o 
  -6   4  16      258.28      256.08     36.67 o 
  -4   4  16      272.90      273.61     30.57 o 
  -2   4  16        1.48      -26.29     20.99 o 
   0   4  16      867.53      808.67     45.48 o 
   2   4  16       23.55       52.25     25.25 o 
   4   4  16     2834.03     2689.67     86.11 o 
   6   4  16      105.81      147.07     25.34 o 
   8   4  16      107.12      114.03     24.84 o 
  10   4  16      507.35      557.76     41.76 o 
  12   4  16      255.24      272.85     36.96 o 
  14   4  16      103.91      162.32     38.22 o 
  16   4  16        0.51       73.10     32.33 o 
 -15   5  16      352.55      339.44     44.96 o 
 -13   5  16       83.00      151.46     61.48 o 
 -11   5  16      315.36      359.19     43.88 o 
  -9   5  16      136.41      126.72     34.55 o 
  -7   5  16        2.23       -5.99     29.68 o 
  -5   5  16      454.61      402.31     41.75 o 
  -3   5  16      387.25      439.24     35.77 o 
  -1   5  16     1368.97     1350.33     56.04 o 
   1   5  16      392.53      428.07     36.94 o 
   3   5  16     2885.68     2822.88     81.59 o 
   5   5  16      717.21      722.57     43.76 o 
   7   5  16       78.61       96.82     28.68 o 
   9   5  16        0.75       31.37     24.68 o 
  11   5  16       37.30       68.05     32.93 o 
  13   5  16       68.18      119.16     32.45 o 
  15   5  16        1.03       57.00     33.81 o 
 -14   6  16       13.59       70.75     45.17 o 
 -12   6  16       80.30      100.68     37.61 o 
 -10   6  16        2.05       49.25     33.41 o 
  -8   6  16       10.41       21.09     32.52 o 
  -6   6  16      416.95      428.86     45.09 o 
  -4   6  16     1937.40     1911.48     69.15 o 
  -2   6  16      394.60      381.15     35.93 o 
   0   6  16      448.64      409.86     41.00 o 
   2   6  16      264.84      212.88     35.94 o 
   4   6  16        0.01       44.74     33.02 o 
   6   6  16       32.34       64.95     34.14 o 
   8   6  16      194.37      244.54     40.59 o 
  10   6  16      465.01      419.23     50.76 o 
  12   6  16      293.14      290.95     38.07 o 
  14   6  16      222.21      327.56     40.58 o 
 -13   7  16       49.15      112.70     51.75 o 
 -11   7  16       72.37      113.10     37.31 o 
  -9   7  16       34.68      104.96     35.67 o 
  -7   7  16     1773.42     1747.65     81.78 o 
  -5   7  16     1611.08     1467.96     74.25 o 
  -3   7  16      799.98      785.74     48.07 o 
  -1   7  16      141.64      166.36     30.87 o 
   1   7  16       44.44       71.30     29.73 o 
   3   7  16        5.31       -0.16     34.78 o 
   5   7  16      204.29      174.20     37.09 o 
   7   7  16       88.73       95.57     37.29 o 
   9   7  16      294.51      304.34     45.21 o 
  11   7  16      541.04      697.48     61.45 o 
  13   7  16      239.88      308.09     40.82 o 
 -10   8  16       80.81      171.82     40.95 o 
  -8   8  16        0.72       66.75     72.15 o 
  -6   8  16      301.31      261.49     43.20 o 
  -4   8  16       23.24       39.67     28.47 o 
  -2   8  16        0.65       48.89     26.95 o 
   0   8  16       27.93       24.77     29.41 o 
   2   8  16       73.80      101.66     53.05 o 
   4   8  16      206.33      195.83     41.89 o 
   6   8  16       29.83       66.00     43.16 o 
   8   8  16        0.72      -13.39     36.01 o 
  10   8  16        0.97       22.87     37.80 o 
  -9   9  16      185.21      245.23     60.22 o 
  -7   9  16      128.23      203.61     42.13 o 
  -5   9  16       35.53      114.70     34.99 o 
  -3   9  16      192.81      254.11     35.72 o 
  -1   9  16       16.29       21.22     32.45 o 
   1   9  16       49.94       29.09     40.71 o 
   3   9  16       25.41        5.20     37.12 o 
   5   9  16      100.86      135.42     42.22 o 
   7   9  16      238.55      258.09     47.16 o 
  -4  10  16       21.93       52.64     37.27 o 
  -2  10  16       10.57       18.05     34.22 o 
   0  10  16      136.77      129.86     39.03 o 
   2  10  16       60.65      105.86     43.60 o 
   4  10  16        2.98       43.72     40.15 o 
 -17   1  17      152.55      186.90     50.29 o 
 -15   1  17        4.28       55.48     41.80 o 
 -13   1  17      288.18      297.64     52.08 o 
 -11   1  17      102.53       99.23     43.98 o 
  -9   1  17       14.59       -4.71     38.60 o 
  -7   1  17      424.95      375.82     35.92 o 
  -5   1  17      422.07      366.14     28.91 o 
  -3   1  17       40.66       21.28     22.25 o 
  -1   1  17      715.19      676.25     36.45 o 
   1   1  17      759.29      757.61     35.48 o 
   3   1  17      228.97      237.34     23.81 o 
   5   1  17     2498.57     2426.59     80.61 o 
   7   1  17        3.36       11.05     21.17 o 
   9   1  17      957.58      833.72     39.00 o 
  11   1  17        0.45       12.81     21.67 o 
  13   1  17      155.02      171.33     29.19 o 
  15   1  17      398.37      470.97     38.51 o 
  17   1  17       75.57      122.86     35.03 o 
 -16   2  17      279.98      325.40     56.86 o 
 -14   2  17      817.25      889.76     76.77 o 
 -12   2  17     1221.66     1173.86     84.09 o 
 -10   2  17      887.43      980.49     55.12 o 
  -8   2  17      152.66       91.54     29.18 o 
  -6   2  17       32.44       33.28     26.87 o 
  -4   2  17      165.76      147.42     25.19 o 
  -2   2  17     1526.01     1348.64     62.86 o 
   0   2  17        1.56        6.80     19.76 o 
   2   2  17     1580.44     1717.46     51.78 o 
   4   2  17     3885.17     3814.62     80.79 o 
   6   2  17     1754.63     1704.16     61.98 o 
   8   2  17     1112.58     1070.09     41.61 o 
  10   2  17        0.91       14.47     21.27 o 
  12   2  17      187.21      194.67     29.01 o 
  14   2  17      309.50      339.43     34.93 o 
  16   2  17      113.87      189.61     31.73 o 
 -17   3  17       10.52       61.97     43.60 o 
 -15   3  17      130.10      126.49     47.38 o 
 -13   3  17      102.46      106.20     34.13 o 
 -11   3  17      164.31      154.99     33.50 o 
  -9   3  17      550.93      597.83     46.52 o 
  -7   3  17       24.35       29.15     27.62 o 
  -5   3  17      109.97       96.04     30.16 o 
  -3   3  17     2642.69     2339.68     69.89 o 
  -1   3  17      565.46      556.04     39.31 o 
   1   3  17      306.79      360.24     39.72 o 
   3   3  17     2019.24     1977.36     56.32 o 
   5   3  17        1.52       50.75     22.60 o 
   7   3  17      340.74      411.94     37.15 o 
   9   3  17      454.92      621.50     43.47 o 
  11   3  17      656.76      577.43     44.74 o 
  13   3  17      194.81      209.32     40.74 o 
  15   3  17       25.31       33.82     27.46 o 
 -16   4  17       56.90       94.08     47.09 o 
 -14   4  17      354.77      383.63     45.75 o 
 -12   4  17      202.79      255.16     47.81 o 
 -10   4  17        1.16       46.68     39.03 o 
  -8   4  17       82.11       78.51     31.71 o 
  -6   4  17     2972.81     2890.15    143.85 o 
  -4   4  17      884.87      835.26     45.83 o 
  -2   4  17      362.57      314.10     32.09 o 
   0   4  17     1529.14     1201.81     54.23 o 
   2   4  17      677.52      693.06     42.60 o 
   4   4  17      160.95      265.23     32.40 o 
   6   4  17      836.38      959.21     42.96 o 
   8   4  17      550.10      408.90     76.52 o 
  10   4  17     1588.50     1578.17     65.33 o 
  12   4  17      183.98      297.18     37.03 o 
  14   4  17       67.10      152.18     33.69 o 
 -15   5  17       85.67      113.00     38.74 o 
 -13   5  17      363.40      460.78     49.29 o 
 -11   5  17      640.41      771.76     58.28 o 
  -9   5  17      122.06      140.48     51.04 o 
  -7   5  17      784.08      906.38     58.19 o 
  -5   5  17     1051.03      760.83     54.45 o 
  -3   5  17      117.03      108.91     28.29 o 
  -1   5  17      846.72      856.29     57.43 o 
   1   5  17       56.12       78.07     26.84 o 
   3   5  17       18.58       69.11     26.09 o 
   5   5  17        3.73       42.59     34.64 o 
   7   5  17      750.72      679.05     54.21 o 
   9   5  17      744.40      663.97     93.93 o 
  11   5  17      116.33      153.43     33.87 o 
  13   5  17       18.52       75.93     31.15 o 
 -14   6  17       25.64       82.56     72.66 o 
 -12   6  17      503.11      641.41     54.38 o 
 -10   6  17       20.03       74.44     35.14 o 
  -8   6  17      557.03      501.12     49.83 o 
  -6   6  17      187.36      140.90     37.25 o 
  -4   6  17       96.05      129.39     29.60 o 
  -2   6  17      204.62      237.78     32.07 o 
   0   6  17       31.93       65.25     30.94 o 
   2   6  17        4.39       32.80     25.54 o 
   4   6  17      180.89       96.71     35.87 o 
   6   6  17       27.69       51.32     32.95 o 
   8   6  17        5.02       52.87     34.68 o 
  10   6  17       25.62       84.84     52.65 o 
  12   6  17        5.54       80.31     51.72 o 
 -11   7  17      405.62      527.28     52.11 o 
  -9   7  17      265.15      353.30     45.27 o 
  -7   7  17       39.22        6.23     33.76 o 
  -5   7  17       41.83       63.96     28.57 o 
  -3   7  17      152.21      167.80     31.47 o 
  -1   7  17      136.87      149.40     30.66 o 
   1   7  17        0.55       52.02     34.10 o 
   3   7  17      131.18      139.12     37.35 o 
   5   7  17        1.33       11.44     34.09 o 
   7   7  17       17.07       71.62     36.25 o 
   9   7  17       33.44      119.48     39.70 o 
  11   7  17        5.08       39.45     37.45 o 
 -10   8  17      640.83      603.16     55.95 o 
  -8   8  17      871.36      860.53     63.50 o 
  -6   8  17       19.04       21.22     33.75 o 
  -4   8  17      123.80      137.18     31.82 o 
  -2   8  17       92.55      114.34     29.95 o 
   0   8  17      139.54      137.35     35.68 o 
   2   8  17       49.06       93.82     36.79 o 
   4   8  17       18.75       36.25     35.73 o 
   6   8  17       10.48       11.94     36.27 o 
   8   8  17      209.77      257.37     46.49 o 
  -7   9  17       76.28      165.33     59.42 o 
  -5   9  17       51.87      112.58     31.44 o 
  -3   9  17       33.44       97.07     36.01 o 
  -1   9  17        8.89       59.62     34.26 o 
   1   9  17      119.49       84.03     44.59 o 
   3   9  17      157.30      202.65     45.78 o 
   5   9  17      122.80      202.78     44.51 o 
 -16   0  18      708.72      860.25    111.08 o 
 -14   0  18      156.11      241.43     71.62 o 
 -12   0  18      132.17       91.82     56.10 o 
 -10   0  18     3287.92     2905.01    184.20 o 
  -8   0  18       17.62       29.73     54.42 o 
  -6   0  18      543.06      461.54     77.61 o 
  -4   0  18      935.32      923.64     98.55 o 
  -2   0  18     3486.61     3266.51    138.57 o 
   0   0  18     4922.01     4761.46    145.19 o 
   2   0  18     2538.31     2424.31    241.17 o 
   4   0  18       37.94       15.71     47.74 o 
   6   0  18        8.83       71.75     29.65 o 
   8   0  18      483.35      620.20     60.12 o 
  10   0  18       92.66      146.62     36.74 o 
  12   0  18      105.97      158.06     36.22 o 
  14   0  18      241.07      289.00     41.94 o 
  16   0  18      375.06      366.03     60.15 o 
 -15   1  18      451.65      457.26     61.51 o 
 -13   1  18      434.28      468.72     60.68 o 
 -11   1  18      136.82       65.61     41.99 o 
  -9   1  18      924.99     1023.45     81.91 o 
  -7   1  18      542.33      403.22     55.43 o 
  -5   1  18       58.55       91.31     27.88 o 
  -3   1  18       38.37       28.32     23.34 o 
  -1   1  18      650.85      644.92     39.26 o 
   1   1  18      304.80      255.65     26.40 o 
   3   1  18      270.92      369.39     30.34 o 
   5   1  18     1212.35     1088.28     72.32 o 
   7   1  18     1687.31     1756.51     51.43 o 
   9   1  18      398.92      414.76     30.70 o 
  11   1  18        3.81       67.41     23.35 o 
  13   1  18        6.92       62.37     30.21 o 
  15   1  18       34.54      111.76     29.35 o 
 -16   2  18        0.34       81.70     45.48 o 
 -14   2  18      430.62      412.89     59.14 o 
 -12   2  18        1.10       72.58     63.96 o 
 -10   2  18     1221.58     1058.93     80.09 o 
  -8   2  18       81.73      132.80     35.05 o 
  -6   2  18      362.09      303.03     36.04 o 
  -4   2  18      725.70      761.84     50.41 o 
  -2   2  18      976.13      879.72     51.96 o 
   0   2  18        0.09       13.40     22.62 o 
   2   2  18       74.49      114.84     22.20 o 
   4   2  18      464.54      455.98     32.90 o 
   6   2  18      193.92      227.03     28.69 o 
   8   2  18      204.06      162.81     27.73 o 
  10   2  18      493.25      558.16     36.91 o 
  12   2  18      169.13      165.07     27.32 o 
  14   2  18       24.35       50.50     31.79 o 
 -15   3  18      158.49      239.56     51.40 o 
 -13   3  18        4.15       67.20     43.21 o 
 -11   3  18        7.17       72.60     30.94 o 
  -9   3  18      139.94      156.30     38.03 o 
  -7   3  18        0.25       48.36     28.92 o 
  -5   3  18     1169.63     1027.41     49.43 o 
  -3   3  18     1575.39     1529.10     69.26 o 
  -1   3  18       40.24        6.97     24.60 o 
   1   3  18      416.55      364.60     35.13 o 
   3   3  18        2.86       -2.04     23.98 o 
   5   3  18     1146.06      981.41     43.17 o 
   7   3  18      694.36      650.25     49.00 o 
   9   3  18      254.36      301.44     35.76 o 
  11   3  18      280.54      312.61     37.55 o 
  13   3  18      175.12      261.82     37.52 o 
  15   3  18      115.97       85.59     34.32 o 
 -14   4  18       20.17       24.77     43.05 o 
 -12   4  18      273.23      337.24     42.91 o 
 -10   4  18      144.73      178.65     56.83 o 
  -8   4  18      239.98      193.47     55.38 o 
  -6   4  18      245.90      256.45     39.66 o 
  -4   4  18        8.67      -23.84     23.35 o 
  -2   4  18      205.36      272.09     36.93 o 
   0   4  18     1274.12     1169.67     54.34 o 
   2   4  18      496.41      397.53     35.60 o 
   4   4  18       21.86       69.73     27.13 o 
   6   4  18        5.58       27.81     28.59 o 
   8   4  18        4.94       82.82     28.59 o 
  10   4  18        3.88       89.80     31.16 o 
  12   4  18        0.52       51.72     38.11 o 
  14   4  18       71.04       88.23     33.00 o 
 -13   5  18      117.33      144.01     42.00 o 
 -11   5  18      151.16      210.72     59.06 o 
  -9   5  18      290.53      312.71     42.47 o 
  -7   5  18      305.66      316.25     42.27 o 
  -5   5  18       20.17       57.14     27.72 o 
  -3   5  18      104.45       59.91     26.69 o 
  -1   5  18        0.45      -31.41     25.26 o 
   1   5  18       62.08       84.19     26.68 o 
   3   5  18      194.62      177.14     31.52 o 
   5   5  18       71.41       88.86     34.84 o 
   7   5  18      466.66      513.91     50.54 o 
   9   5  18      254.98      352.56     47.40 o 
  11   5  18       48.99      142.79     33.37 o 
  13   5  18        0.83        8.32     30.60 o 
 -12   6  18      173.44      223.11     42.22 o 
 -10   6  18        5.97       59.86     35.17 o 
  -8   6  18        3.38        7.23     34.13 o 
  -6   6  18      110.14       91.43     36.58 o 
  -4   6  18      355.98      391.10     38.82 o 
  -2   6  18      303.74      270.19     38.48 o 
   0   6  18      216.82      222.45     33.78 o 
   2   6  18      181.30      218.54     32.36 o 
   4   6  18      525.38      568.15     51.94 o 
   6   6  18      138.59      166.59     39.35 o 
   8   6  18       17.79       19.97     35.07 o 
  10   6  18        0.00       20.44     36.44 o 
  12   6  18       21.83       35.56     38.08 o 
 -11   7  18      110.95      199.15     52.49 o 
  -9   7  18      230.30      267.96     42.74 o 
  -7   7  18       60.18       71.91     37.04 o 
  -5   7  18      447.75      462.59     41.97 o 
  -3   7  18      337.67      484.33     40.47 o 
  -1   7  18      363.47      365.02     37.05 o 
   1   7  18      115.04      134.62     36.73 o 
   3   7  18       48.44       70.98     34.85 o 
   5   7  18      443.12      403.48     48.71 o 
   7   7  18      149.00      171.97     43.81 o 
   9   7  18       18.42       59.59     38.67 o 
  -8   8  18        2.06       56.45     44.79 o 
  -6   8  18        0.41       35.71     49.18 o 
  -4   8  18       82.77      142.46     32.78 o 
  -2   8  18        2.77       63.47     36.81 o 
   0   8  18        2.81       34.79     60.78 o 
   2   8  18      262.87      225.52     46.15 o 
   4   8  18       39.70       72.50     40.40 o 
   6   8  18        0.90        2.23     35.28 o 
   8   8  18      247.09      228.60     49.05 o 
  -3   9  18       88.50      101.74     61.89 o 
  -1   9  18      250.87      261.05     43.24 o 
   1   9  18      186.88      182.86     45.66 o 
   3   9  18        0.51      -47.43     41.33 o 
 -15   1  19       30.00       88.34     41.43 o 
 -13   1  19      208.78      190.00     49.82 o 
 -11   1  19        6.35        8.48     38.19 o 
  -9   1  19        0.15      -44.00     35.63 o 
  -7   1  19      215.11      171.63     47.74 o 
  -5   1  19      256.58      235.14     48.19 o 
  -3   1  19      588.82      477.59     49.27 o 
  -1   1  19      141.59      170.91     28.17 o 
   1   1  19       28.64       69.52     21.61 o 
   3   1  19       16.45       52.50     24.60 o 
   5   1  19       94.15       73.83     22.55 o 
   7   1  19      207.75      249.13     29.62 o 
   9   1  19      419.71      414.80     34.98 o 
  11   1  19       17.74       47.43     22.26 o 
  13   1  19       38.78       68.03     28.54 o 
  15   1  19       23.03       65.35     29.68 o 
 -14   2  19       79.41       89.51     44.79 o 
 -12   2  19       58.01       74.91     40.59 o 
 -10   2  19        0.10       40.99     41.14 o 
  -8   2  19       52.69       43.53     40.05 o 
  -6   2  19     1387.76     1440.31     56.53 o 
  -4   2  19     1514.64     1338.78     78.75 o 
  -2   2  19      772.06      569.48     70.14 o 
   0   2  19       31.33       34.75     24.97 o 
   2   2  19       38.37       42.78     27.11 o 
   4   2  19      195.53      252.72     28.85 o 
   6   2  19       88.54      128.22     25.54 o 
   8   2  19      106.76      154.68     29.11 o 
  10   2  19      251.76      311.17     33.49 o 
  12   2  19      200.47      243.01     36.35 o 
  14   2  19      120.62      172.52     36.07 o 
 -15   3  19        0.28       43.73     44.56 o 
 -13   3  19        0.10       74.70     43.45 o 
 -11   3  19        4.74       23.56     38.31 o 
  -9   3  19      591.69      593.42     49.46 o 
  -7   3  19      153.73      187.72     46.54 o 
  -5   3  19        0.90      -16.66     22.43 o 
  -3   3  19      699.04      726.93     70.63 o 
  -1   3  19      746.96      616.19     42.63 o 
   1   3  19     1390.70     1170.12     53.96 o 
   3   3  19      287.82      375.13     36.43 o 
   5   3  19      243.85      270.75     33.95 o 
   7   3  19      282.84      229.31     29.25 o 
   9   3  19        9.19       47.25     31.12 o 
  11   3  19        2.37       42.42     30.46 o 
  13   3  19       90.94       92.13     34.25 o 
 -14   4  19      261.42      339.08    112.02 o 
 -12   4  19       56.77      122.19     35.77 o 
 -10   4  19      135.81      210.60     38.67 o 
  -8   4  19      244.12      156.11     36.46 o 
  -6   4  19     1192.92     1224.72     56.69 o 
  -4   4  19      149.78      133.06     29.01 o 
  -2   4  19        9.00       -0.30     26.57 o 
   0   4  19      728.35      772.29     46.95 o 
   2   4  19      131.69      126.78     28.50 o 
   4   4  19        0.25       41.68     26.74 o 
   6   4  19        7.39        4.04     44.94 o 
   8   4  19      199.96      206.38     41.87 o 
  10   4  19      105.22      142.51     33.35 o 
  12   4  19       80.91      147.26     34.58 o 
 -13   5  19        1.31       32.92     35.23 o 
 -11   5  19        0.30       15.63     33.74 o 
  -9   5  19      263.53      361.68     45.11 o 
  -7   5  19      983.71     1027.47     63.69 o 
  -5   5  19      525.45      539.68     42.14 o 
  -3   5  19        0.16       -9.77     26.56 o 
  -1   5  19        8.95       23.55     27.92 o 
   1   5  19      175.46      186.39     31.79 o 
   3   5  19      873.18      794.65     48.42 o 
   5   5  19        3.31       37.50     47.67 o 
   7   5  19      658.29      606.46     55.03 o 
   9   5  19      290.55      337.66     48.07 o 
  11   5  19      100.66       96.36     39.96 o 
 -10   6  19        7.74       34.12     54.50 o 
  -8   6  19        1.25        8.49     32.63 o 
  -6   6  19        7.38       -6.65     27.03 o 
  -4   6  19       34.80       29.89     26.98 o 
  -2   6  19        6.52       15.36     25.74 o 
   0   6  19       74.12       70.20     29.45 o 
   2   6  19        0.20       23.43     26.62 o 
   4   6  19        3.32       55.97     34.15 o 
   6   6  19       83.50      116.45     40.62 o 
   8   6  19        0.22       20.80     38.47 o 
  10   6  19       30.91       51.83     40.00 o 
  -9   7  19       84.01      129.37     53.96 o 
  -7   7  19       88.69      145.05     38.93 o 
  -5   7  19       21.17       65.70     28.49 o 
  -3   7  19       42.54       85.23     29.54 o 
  -1   7  19        0.39      -23.88     33.22 o 
   1   7  19       38.57      120.15     48.86 o 
   3   7  19       13.78        1.61     37.70 o 
   5   7  19       46.52       53.74     38.07 o 
   7   7  19      133.90      161.93     43.53 o 
  -6   8  19       18.44       60.32     30.70 o 
  -4   8  19       86.56      139.16     34.69 o 
  -2   8  19       42.23      104.66     31.91 o 
   0   8  19       15.24       31.28     38.39 o 
   2   8  19      110.45      270.41     46.76 o 
   4   8  19       19.03        4.82     36.72 o 
 -14   0  20      489.81      531.67     93.51 o 
 -12   0  20      249.83      338.68     79.85 o 
 -10   0  20      301.75      270.23     72.00 o 
  -8   0  20     1524.10     1704.97    142.31 o 
  -6   0  20       14.72      -36.09     51.80 o 
  -4   0  20       46.03        0.75     50.31 o 
  -2   0  20       36.98       10.10     55.54 o 
   0   0  20      303.60      315.92     49.12 o 
   2   0  20      715.16      653.66     60.14 o 
   4   0  20      309.68      253.31    111.83 o 
   6   0  20     1228.78     1445.54     86.24 o 
   8   0  20      510.84      497.99     46.42 o 
  10   0  20       97.29      170.01     36.43 o 
  12   0  20        5.77       68.68     36.86 o 
 -13   1  20        7.78       63.54     42.78 o 
 -11   1  20      181.07      137.83     44.63 o 
  -9   1  20       26.87       39.43     42.12 o 
  -7   1  20      269.88      232.46     47.74 o 
  -5   1  20     1384.56     1322.62     88.00 o 
  -3   1  20      435.27      376.26     63.30 o 
  -1   1  20      144.23      141.89     35.60 o 
   1   1  20      228.89      151.54     33.59 o 
   3   1  20      546.62      648.24     37.77 o 
   5   1  20       69.19       65.22     23.53 o 
   7   1  20       57.97       97.98     27.02 o 
   9   1  20      106.58      122.06     28.62 o 
  11   1  20      382.83      495.61     37.94 o 
  13   1  20      398.58      472.68     44.58 o 
 -14   2  20       48.60       61.07     44.56 o 
 -12   2  20      351.72      300.99     54.57 o 
 -10   2  20      280.84      287.60     67.79 o 
  -8   2  20      293.30      371.09     55.78 o 
  -6   2  20        0.05       17.00     38.21 o 
  -4   2  20      164.20      230.34     43.83 o 
  -2   2  20      279.24      214.17     47.57 o 
   0   2  20        8.00        9.92     25.88 o 
   2   2  20        9.33       62.24     30.15 o 
   4   2  20      601.92      535.43     76.06 o 
   6   2  20       19.52       64.64     28.24 o 
   8   2  20      136.66      200.75     32.90 o 
  10   2  20      262.48      387.24     40.71 o 
  12   2  20      561.81      574.52     47.47 o 
 -13   3  20       20.93      136.90     59.84 o 
 -11   3  20       20.31       31.05     41.46 o 
  -9   3  20      100.52      154.97     47.66 o 
  -7   3  20      418.40      274.66     55.08 o 
  -5   3  20      159.80       67.44     27.47 o 
  -3   3  20       22.27       15.96     23.77 o 
  -1   3  20        0.43       -1.53     26.10 o 
   1   3  20      529.69      529.76     41.55 o 
   3   3  20     1242.41     1221.16     56.96 o 
   5   3  20       41.76       81.27     28.73 o 
   7   3  20       10.04       25.75     28.84 o 
   9   3  20      235.55      315.28     37.19 o 
  11   3  20      140.30       99.54     33.87 o 
 -12   4  20        5.39       50.40     52.64 o 
 -10   4  20       93.91      169.84     38.26 o 
  -8   4  20       16.17       -4.15     31.91 o 
  -6   4  20       52.77       75.33     28.48 o 
  -4   4  20        0.48        0.69     29.43 o 
  -2   4  20       49.39       49.37     28.17 o 
   0   4  20      448.28      515.11     41.78 o 
   2   4  20      480.68      535.94     41.71 o 
   4   4  20     1484.60     1463.75     63.56 o 
   6   4  20       58.65      119.13     37.44 o 
   8   4  20       15.05       -0.99     35.30 o 
  10   4  20      109.77      120.47     42.88 o 
  12   4  20      233.27      375.28     41.92 o 
 -11   5  20       11.10       43.60     36.13 o 
  -9   5  20      569.03      639.30     54.68 o 
  -7   5  20      464.31      540.53     43.78 o 
  -5   5  20      651.59      618.19     45.13 o 
  -3   5  20      142.08      134.18     34.88 o 
  -1   5  20       81.00       78.21     30.43 o 
   1   5  20        6.34       66.96     28.03 o 
   3   5  20      208.45      302.81     36.69 o 
   5   5  20      578.59      551.63     53.72 o 
   7   5  20       43.92      114.85     61.58 o 
   9   5  20      311.19      285.22     49.58 o 
 -10   6  20       48.10       67.94     36.94 o 
  -8   6  20       79.54       77.65     37.17 o 
  -6   6  20      148.34      282.19     36.58 o 
  -4   6  20       13.42       23.10     27.55 o 
  -2   6  20       66.22       84.74     31.04 o 
   0   6  20      169.13      175.53     33.08 o 
   2   6  20       85.11      163.20     38.93 o 
   4   6  20       61.82      123.69     39.49 o 
   6   6  20      633.74      603.21     58.77 o 
   8   6  20      363.12      412.45     53.27 o 
  -7   7  20       17.24       27.86     31.47 o 
  -5   7  20       43.38      106.80     35.50 o 
  -3   7  20       67.84      154.20     32.42 o 
  -1   7  20        1.47       41.18     31.33 o 
   1   7  20      110.48      151.24     41.79 o 
   3   7  20      151.88      260.93     45.98 o 
   5   7  20      463.05      455.06     54.44 o 
  -2   8  20      159.74      267.11     53.41 o 
   0   8  20       13.92       34.84     45.83 o 
 -13   1  21        7.97       62.24     43.65 o 
 -11   1  21        0.20       25.01     41.75 o 
  -9   1  21       60.83       18.12     43.01 o 
  -7   1  21       29.54      121.82     43.55 o 
  -5   1  21       41.82       43.24     39.99 o 
  -3   1  21       18.14        0.65     34.62 o 
  -1   1  21      368.92      295.15     42.79 o 
   1   1  21       99.24      179.99     58.07 o 
   3   1  21        3.43       33.63     37.02 o 
   5   1  21      113.09      153.68     32.66 o 
   7   1  21      150.32      215.24     29.65 o 
   9   1  21      105.01       96.31     28.51 o 
  11   1  21       60.71      181.78     31.40 o 
 -12   2  21       18.81       71.34     82.00 o 
 -10   2  21      304.42      246.07     53.89 o 
  -8   2  21       11.66       46.32     42.92 o 
  -6   2  21        3.58       43.28     42.78 o 
  -4   2  21      406.11      378.57     56.68 o 
  -2   2  21      511.08      467.24     95.06 o 
   0   2  21      123.35      192.25     53.43 o 
   2   2  21      531.91      663.18     43.77 o 
   4   2  21      316.02      318.15     78.54 o 
   6   2  21        2.65       16.91     27.65 o 
   8   2  21      301.47      329.91     33.60 o 
  10   2  21       85.23      128.51     34.53 o 
  12   2  21        3.31       10.79     46.40 o 
 -11   3  21       70.72      128.18     67.32 o 
  -9   3  21      273.35      261.53     55.89 o 
  -7   3  21      242.66      292.12     54.36 o 
  -5   3  21      422.74      399.21     55.68 o 
  -3   3  21      196.55      222.46     31.67 o 
  -1   3  21      151.43      144.79     53.42 o 
   1   3  21      246.94      313.87     36.21 o 
   3   3  21      226.11      321.21     36.86 o 
   5   3  21      413.70      411.78     41.09 o 
   7   3  21      108.80      187.83     34.48 o 
   9   3  21      258.80      313.93     47.47 o 
  11   3  21       29.37       37.52     33.31 o 
 -10   4  21       91.81      116.30     48.30 o 
  -8   4  21       41.44       50.20     29.58 o 
  -6   4  21      108.67      261.31     38.80 o 
  -4   4  21        5.24        6.15     28.93 o 
  -2   4  21      242.46      249.00     35.45 o 
   0   4  21      348.21      372.26     38.84 o 
   2   4  21      211.54      288.98     36.73 o 
   4   4  21       73.20      170.24     39.16 o 
   6   4  21      519.81      535.16     53.85 o 
   8   4  21      350.44      467.94     52.72 o 
  10   4  21        4.54       43.17     38.44 o 
  -9   5  21        3.57       80.20     37.33 o 
  -7   5  21        2.40        4.29     27.76 o 
  -5   5  21        0.02       48.56     27.95 o 
  -3   5  21       91.22      129.00     32.83 o 
  -1   5  21      269.12      296.42     37.26 o 
   1   5  21      266.13      341.66     38.80 o 
   3   5  21        2.99       22.89     35.77 o 
   5   5  21       77.00      100.43     39.62 o 
   7   5  21      166.89      226.37     70.72 o 
   9   5  21        2.08       42.71     40.11 o 
  -6   6  21       75.40       89.27     43.19 o 
  -4   6  21        4.80        3.02     28.44 o 
  -2   6  21        8.44       31.88     30.49 o 
   0   6  21        5.12       52.04     30.79 o 
   2   6  21      116.17      143.65     39.83 o 
   4   6  21      343.20      475.86     55.92 o 
   6   6  21        4.62       13.66     38.48 o 
  -3   7  21        0.04       73.94     35.88 o 
  -1   7  21      169.32      281.75     40.40 o 
   1   7  21        0.83       56.71     43.10 o 
   3   7  21      105.11      135.35     43.11 o 
 -10   0  22     1286.79     1251.85    129.78 o 
  -8   0  22      287.54      336.43     80.79 o 
  -6   0  22      438.15      334.19     81.54 o 
  -4   0  22      620.28      570.75     94.44 o 
  -2   0  22      924.50     1123.56    119.87 o 
   0   0  22      437.94      488.84     87.33 o 
   2   0  22       46.52       81.54     56.48 o 
   4   0  22       41.62      121.01     37.11 o 
   6   0  22       19.79      101.74     46.68 o 
   8   0  22      974.60      895.99     74.88 o 
  10   0  22      295.05      343.11     56.79 o 
 -11   1  22      337.76      496.08     66.17 o 
  -9   1  22        7.94       54.09     42.53 o 
  -7   1  22      312.12      287.33     64.89 o 
  -5   1  22      225.43      272.43     54.94 o 
  -3   1  22       96.88       53.35     42.29 o 
  -1   1  22       30.62       57.69     44.50 o 
   1   1  22      196.23      268.75     40.40 o 
   3   1  22      407.42      388.09     45.88 o 
   5   1  22       61.43      156.82     38.90 o 
   7   1  22        2.50       91.67     29.65 o 
   9   1  22       14.52      111.93     32.83 o 
 -10   2  22        2.21       81.81     43.61 o 
  -8   2  22      144.54      180.95     51.05 o 
  -6   2  22      216.94      212.21     49.74 o 
  -4   2  22      110.39      132.56     46.32 o 
  -2   2  22       47.36      137.91     44.79 o 
   0   2  22      349.99      341.38     44.99 o 
   2   2  22      229.32      288.13     55.26 o 
   4   2  22        0.15      -16.30     46.20 o 
   6   2  22       30.38      121.54     32.28 o 
   8   2  22       51.94       91.22     31.12 o 
  10   2  22      203.06      384.06     48.86 o 
  -9   3  22      311.70      418.50     63.86 o 
  -7   3  22       22.03       58.69     45.81 o 
  -5   3  22       19.17       71.72     43.25 o 
  -3   3  22       34.15       20.11     41.81 o 
  -1   3  22       12.82        9.25     33.92 o 
   1   3  22       32.78       99.93     28.37 o 
   3   3  22        3.21       35.87     29.25 o 
   5   3  22       21.81       28.43     30.38 o 
   7   3  22       10.81      -21.66     35.67 o 
   9   3  22      231.06      242.65     46.73 o 
  -8   4  22      119.46      149.93     48.60 o 
  -6   4  22       17.23       63.64     44.22 o 
  -4   4  22        0.99       32.30     30.00 o 
  -2   4  22       28.06       71.25     30.16 o 
   0   4  22       41.90        0.86     28.23 o 
   2   4  22        1.78       57.05     34.42 o 
   4   4  22      147.45      176.57     35.23 o 
   6   4  22        4.00        2.12     37.02 o 
   8   4  22       16.81       51.69     47.63 o 
  -7   5  22       11.86       43.71     30.40 o 
  -5   5  22       18.46       37.08     42.57 o 
  -3   5  22      160.57      167.48     39.57 o 
  -1   5  22      631.40      774.80     57.41 o 
   1   5  22       72.74      110.28     33.21 o 
   3   5  22       85.32      107.34     36.33 o 
   5   5  22       90.23      155.41     41.53 o 
  -4   6  22      132.33      227.15     42.51 o 
  -2   6  22       54.20       77.42     32.23 o 
   0   6  22       91.14      125.10     34.49 o 
   2   6  22       54.90      105.61     39.83 o 
  -9   1  23      208.85      181.73     52.95 o 
  -7   1  23        5.03       45.90     44.83 o 
  -5   1  23      132.18      145.88     49.59 o 
  -3   1  23        1.28      -16.50     41.25 o 
  -1   1  23       23.47       87.82     45.87 o 
   1   1  23       55.99      109.16     46.48 o 
   3   1  23        0.00       35.37     33.24 o 
   5   1  23      198.98      304.33     44.65 o 
   7   1  23       28.45       79.50     52.23 o 
  -8   2  23      115.39      132.98     50.58 o 
  -6   2  23      219.87      209.94     51.16 o 
  -4   2  23      112.20      119.49     66.58 o 
  -2   2  23       25.53       51.49     43.45 o 
   0   2  23       51.89       75.51     43.83 o 
   2   2  23       64.11      115.07     39.12 o 
   4   2  23       56.02       87.71     35.60 o 
   6   2  23      109.27      218.44     41.20 o 
   8   2  23      268.29      355.79     48.12 o 
  -7   3  23      266.72      324.35     59.47 o 
  -5   3  23      114.54      169.76     47.40 o 
  -3   3  23      320.66      404.87     62.22 o 
  -1   3  23      109.23       80.38     39.71 o 
   1   3  23       43.79      123.21     39.63 o 
   3   3  23      124.51      181.00     41.07 o 
   5   3  23       32.36       59.39     32.84 o 
   7   3  23       93.23      143.87     47.27 o 
  -6   4  23      121.77      145.00     49.55 o 
  -4   4  23      147.99      254.21     54.19 o 
  -2   4  23        2.45       68.95     37.98 o 
   0   4  23      100.32      125.14     35.20 o 
   2   4  23       44.55       11.94     29.32 o 
   4   4  23       22.36       25.85     37.32 o 
  -3   5  23       25.84       59.14     32.45 o 
  -1   5  23       20.24      153.48     34.71 o 
   1   5  23        4.61       43.26     32.83 o 
  -6   0  24       28.95       -4.86     63.96 o 
  -4   0  24      674.55      806.95    113.14 o 
  -2   0  24      102.36       80.79     69.19 o 
   0   0  24       44.23       91.45     61.34 o 
   2   0  24      791.25      921.77    114.08 o 
   4   0  24      446.01      535.78     93.13 o 
   6   0  24      112.41      193.18     73.49 o 
  -7   1  24        6.22       71.43     49.72 o 
  -5   1  24        6.79      -26.98     44.88 o 
  -3   1  24        7.06      -10.76     41.58 o 
  -1   1  24      144.27      217.10     53.75 o 
   1   1  24       61.71      133.96     48.66 o 
   3   1  24      217.97      310.05     57.65 o 
   5   1  24      392.00      559.13     52.88 o 
  -6   2  24       13.18       93.77     47.00 o 
  -4   2  24        1.80      103.37     47.66 o 
  -2   2  24       98.17      136.90     51.62 o 
   0   2  24      148.89      209.28     50.31 o 
   2   2  24        0.25       90.94     46.81 o 
   4   2  24        6.62       40.44     36.36 o 
  -3   3  24       65.92      136.37     48.28 o 
  -1   3  24        0.01       68.01     46.62 o 
   1   3  24       32.30      121.82     39.50 o 
   3   3  24       52.74      148.60     49.92 o 
  -1   1  25       74.96      151.74     49.65 o 
                                                 
